# Supplementary material for: Substrates of the chloroplast small heat shock proteins 22E/F point to thermolability as a regulative switch for heat acclimation in Chlamydomonas reinhardtii
Source: Plant Mol Biol. 2017 Nov 1;95(6):579–91. doi: 10.1007/s11103-017-0672-y (PMC5700999; doi:10.1007/s11103-017-0672-y)
Supplement: Supplementary file 6 — Supplementary material 6 (XLSX 175 KB) [file 11103_2017_672_MOESM6_ESM.xlsx]

## Sheet: HSP22EF coIPed proteins, pScore
Legend
Evidence code for localization
a: literature
b: N-ter extension, ChloroP/TargetP prediction of Chlamy form/land plant forms
c: our experimental evidence
downregulated by heat stress
upregulated by heat stress
Gene ID	Name	Description	Localization	Evidence for localiazion	Rank CL	Rank HS 24 h	Function	pScore	Reference for localization
Cre14.g617450	HSP22E	Heat shock protein 22E	cp	c	973	82	Molecular chaperone	0.00131664	This work
Cre14.g617400	HSP22F	Heat shock protein 22F	cp	c	973	82	Molecular chaperone	0.00137881	This work
Cre01.g001750	TIG1	Chloroplast trigger factor	cp	c	1085	1159	Molecular chaperone	0.0178154	F. Willmund, unpublished data.
Cre04.g231222	CPN60A	Chaperonin 60A	cp	a	nd	nd	Molecular chaperone	0.0209178	Schroda, M., and Vallon, O. (2009). Chaperones and Proteases. In: The Chlamydomonas Sourcebook, Second Edition. (San Diego, CA: Elsevier / Academic Press).
Cre07.g339150	CPN60B2	Chaperonin 60B2	cp	a	157	17	Molecular chaperone	0.0246747	Schroda, M., and Vallon, O. (2009). Chaperones and Proteases. In: The Chlamydomonas Sourcebook, Second Edition. (San Diego, CA: Elsevier / Academic Press).
Cre06.g250100	HSP70B	Heat shock protein 70B	cp	a	114	19	Molecular chaperone	0.0452048	Drzymalla, C., Schroda, M., and Beck, C.F. (1996). Light-inducible gene HSP70B encodes a chloroplast-localized heat shock protein in Chlamydomonas reinhardtii. Plant Mol. Biol. 31, 1185-1194.
Cre07.g318800	HSP22A	Heat shock protein 22A	cyt	a	nd	7	Molecular chaperone	0.014202	Eisenberg-Domovich, Y., Kloppstech, K., and Ohad, I. (1994). Reversible membrane association of heat-shock protein 22 in Chlamydomonas reinhardtii during heat shock and recovery. Eur. J. Biochem. 222, 1041-1046.
Cre08.g372100	HSP70A	Heat shock protein 70A	cyt	a	60	11	Molecular chaperone	0.0316404	Muranaka, L.S., Rutgers, M., Bujaldon, S., Heublein, A., Geimer, S., Wollman, F.A., and Schroda, M. (2016). TEF30 Interacts with Photosystem II Monomers and Is Involved in the Repair of Photodamaged Photosystem II in Chlamydomonas reinhardtii. Plant Physiol. 170, 821-840.
Cre01.g056331	DJ1L	Homolog of human DJ-1 like / bacterial YajL	cp	b	nd	nd	ROS protection	0.0469067	ChloroP prediction of Chlamydomonas protein, TargetP prediction of higher plant orthologs
Cre13.g562150	YCHFL1	GTP-binding protein-related	cp	b	808	nd	ROS signaling	0.017981	ChloroP prediction of Chlamydomonas protein, TargetP prediction of higher plant orthologs
Cre12.g530650	GLN2	Glutamine synthetase	cp	a	68	41	N-metabolism	0.00104084	Fernandez, E., Angel, L., and Galvan, A. (2009). Nitrogen Assimilation and its Regulation. In: The Chlamydomonas Sourcebook, Second Edition. (San Diego, CA: Elsevier / Academic Press).
Cre06.g308500	CMPS1	Carbamoyl phosphate synthase, small subunit	cp	a	512	620	Arginine/Pyrimidin biosynthesis	0.0487595	Vallon, O., and Spalding, M. (2009). Amino acid Metabolism. In: The Chlamydomonas Sourcebook, Second Edition. (San Diego, CA: Elsevier / Academic Press).
Cre03.g203850	ATS1	ATP-sulfurylase	cp	a	267	274	S-metabolism	0.0326726	Gonzales-Ballester, D., and Grossman, A.R. (2009). Sulfur: From Acquisition to Assimilation. In: The Chlamydomonas Sourcebook, Second Edition. (San Diego, CA: Elsevier / Academic Press).
Cre09.g387800	FER1	Pre-apoferritin	cp	a	277	436	Fe-metabolism	0.0318777	Hanikenne, M., Merchant, S.S., and Hamel, P. (2009). Transition Metal Nutrition: A Balance Between Deficiency and Toxicity. In: The Chlamydomonas Sourcebook, Second Edition. (San Diego, CA: Elsevier / Academic Press).
Cre04.g214150	THI4	Thiazole biosynthetic enzyme	cp	b	155	624	Vitamin biosynthesis	0.00313408	ChloroP prediction of Chlamydomonas protein, TargetP prediction of higher plant orthologs
Cre02.g085450	CPX1	Coproporphyrinogen III oxidase	cp	a	404	599	Chlorophyll biosynthesis	0.017632	Beale, S.I. (2009). Biosynthesis of Chlorophylls and Hemes. In: The Chlamydomonas Sourcebook, Second Edition. (San Diego, CA: Elsevier / Academic Press).
chlL	ChlL	Protochlorophyllide reductase subunit L	cp	a	nd	nd	Chlorophyll biosynthesis	0.0181196	Beale, S.I. (2009). Biosynthesis of Chlorophylls and Hemes. In: The Chlamydomonas Sourcebook, Second Edition. (San Diego, CA: Elsevier / Academic Press).
chlB	ChlB	Protochlorophyllide reductase subunit B	cp	a	600	nd	Chlorophyll biosynthesis	0.0371836	Beale, S.I. (2009). Biosynthesis of Chlorophylls and Hemes. In: The Chlamydomonas Sourcebook, Second Edition. (San Diego, CA: Elsevier / Academic Press).
chlN	ChlN	Protochlorophyllide reductase subunit N	cp	a	602	nd	Chlorophyll biosynthesis	0.0393152	Beale, S.I. (2009). Biosynthesis of Chlorophylls and Hemes. In: The Chlamydomonas Sourcebook, Second Edition. (San Diego, CA: Elsevier / Academic Press).
Cre01.g050950	GGR1	Geranylgeranyl reductase	cp	a	949	1037	Chlorophyll biosynthesis	0.017779	Beale, S.I. (2009). Biosynthesis of Chlorophylls and Hemes. In: The Chlamydomonas Sourcebook, Second Edition. (San Diego, CA: Elsevier / Academic Press).
Cre03.g175400	PGI1	Phosphoglucose isomerase	cp	b	293	358	Sugar metabolism	0.0165489	ChloroP prediction of Chlamydomonas and Volvox proteins
Cre03.g185250	SSS2	Soluble starch synthase II	cp	a	nd	nd	Starch synthesis	0.0380539	Ball, S.G., and Deschamps, P. (2009). Starch Metabolism. In: The Chlamydomonas Sourcebook, Second Edition. (San Diego, CA: Elsevier / Academic Press).
Cre06.g282000	SSS3	Soluble starch synthase III	cp	a	878	796	Starch synthesis	0.0177892	Ball, S.G., and Deschamps, P. (2009). Starch Metabolism. In: The Chlamydomonas Sourcebook, Second Edition. (San Diego, CA: Elsevier / Academic Press).
Cre10.g444700	SBE3	Starch Branching Enzyme	cp	a	521	801	Starch synthesis	0.0167873	Ball, S.G., and Deschamps, P. (2009). Starch Metabolism. In: The Chlamydomonas Sourcebook, Second Edition. (San Diego, CA: Elsevier / Academic Press).
Cre08.g373450	SBE4	Starch Branching Enzyme	cp	a	nd	nd	Starch synthesis	0.0500101	Ball, S.G., and Deschamps, P. (2009). Starch Metabolism. In: The Chlamydomonas Sourcebook, Second Edition. (San Diego, CA: Elsevier / Academic Press).
rbcL	RbcL	Rubisco large subunit	cp	a	2	10	Calvin cycle	0.0228946	Mckay, R.M.L., Gibbs, S.P., and Vaughn, K.C. (1991). Rubisco Activase Is Present in the Pyrenoid of Green-Algae. Protoplasma 162, 38-45.
Cre04.g229300	RCA1	Rubisco activase	cp	a	248	135	Calvin cycle	0.04236	Mckay, R.M.L., Gibbs, S.P., and Vaughn, K.C. (1991). Rubisco Activase Is Present in the Pyrenoid of Green-Algae. Protoplasma 162, 38-45.
Cre12.g509650	PDS1	Phytoene desaturase	cp	a	nd	nd	Carotenoid biosynthesis	0.0184332	Lohr, M., Im, C.S., and Grossman, A.R. (2005). Genome-based examination of chlorophyll and carotenoid biosynthesis in Chlamydomonas reinhardtii. Plant Physiol. 138, 490-515.
Cre04.g231026	SRP43	Chloroplast signal recognition particle subunit	cp	a	nd	nd	Thylakoid targeting	0.0192028	Kirst, H., Garcia-Cerdan, J.G., Zurbriggen, A., Ruehle, T., and Melis, A. (2012). Truncated photosystem chlorophyll antenna size in the green microalga Chlamydomonas reinhardtii upon deletion of the TLA3-CpSRP43 gene. Plant Physiol. 160, 2251-2260.
Cre01.g020918	PREP1	Presequence protease 1	cp	a	nd	nd	Cp transit peptide degradation	0.0389306	Schroda, M., and Vallon, O. (2009). Chaperones and Proteases. In: The Chlamydomonas Sourcebook, Second Edition. (San Diego, CA: Elsevier / Academic Press).
atpA	AtpA	ATP synthase CF1 alpha subunit	cp	a	21	61	ATP synthase	0.0422823	Finazzi, G., Drapier, D., and Rappaport, F. (2009). The CFoF1 ATP Synthase Complex of Photosynthesis. In: The Chlamydomonas Sourcebook, Second Edition. (San Diego, CA: Elsevier / Academic Press).
Cre03.g156600	PGR7	Proton gradient regulation 7	cp	a	nd	nd	Thylakoidal electron transport	0.0406821	ChloroP prediction of Chlamydomonas protein; orthology to Arabidopsis protein shown to be chloroplast-targeted (Jung, H.S., Okegawa, Y., Shih, P.M., Kellogg, E., Abdel-Ghany, S.E., Pilon, M., Sjolander, K., Shikanai, T., and Niyogi, K.K. (2010). Arabidopsis thaliana PGR7 encodes a conserved chloroplast protein that is necessary for efficient photosynthetic electron transport. PLoS One 5, e11688.)
Cre17.g702500	TAB2	PsaB RNA binding protein	cp	a	nd	nd	PSI biogenesis	0.0480817	Dauvillee, D., Stampacchia, O., Girard-Bascou, J., and Rochaix, J.D. (2003). Tab2 is a novel conserved RNA binding protein required for translation of the chloroplast psaB mRNA. EMBO J. 22, 6378-6388.
Cre16.g659950	PRPS5	Plastid ribosomal protein S5	cp	a	364	434	Ribosome	0.0433245	Zerges, W., and Hauser, C. (2009). Protein Synthesis in the Chloroplast. In: The Chlamydomonas Sourcebook, Second Edition. (San Diego, CA: Elsevier / Academic Press).
Cre02.g141400	PCK1	Phosphoenolpyruvate carboxykinase	cyt/cp	b	29	779	Gluconeogenesis	0.0204634	ChloroP predicts Chlamydomonas and Volvox proteins to be in chloroplast, but commonly assumed localization for PCKs is the cytosol
Cre02.g099850	PDC2	Pyruvate dehydrogenase, E1 component, alpha subunit	cp	a	354	369	Acetyl-CoA synthesis	0.0426634	Shtaida, N., Khozin-Goldberg, I., Solovchenko, A., Chekanov, K., Didi-Cohen, S., Leu, S., Cohen, Z., and Boussiba, S. (2014). Downregulation of a putative plastid PDC E1 alpha subunit impairs photosynthetic activity and triacylglycerol accumulation in nitrogen-starved photoautotrophic Chlamydomonas reinhardtii. Journal of experimental botany 65, 6563-6576.
Cre02.g085900	IMPL1	Myo-inositol monophosphatase like 1	cp	a	nd	769	Signal transduction	0.0271332	Orthology to Arabidopsis protein shown to be chloroplast-targeted (Nourbakhsh, A., Collakova, E., and Gillaspy, G.E. (2015). Characterization of the inositol monophosphatase gene family in Arabidopsis. Frontiers in plant science 5.)
Cre16.g653350		UDP-3-O-acyl N-acetylglycosamine deacetylase	cp	b	801	1062	Lipid A biosynthesis	0.0343977	ChloroP prediction of Chlamydomonas and Volvox proteins
Cre16.g671950		Putative nuclease containing GIY-YIG domain	cp	b	702	1157	DNA cleavage	0.00437176	ChloroP prediction of Chlamydomonas and Volvox proteins
Cre15.g644051		Protein with P-loop nucleoside triphosphate hydrolase	cp	b	453	1153	unknown	0.01766	ChloroP prediction of Chlamydomonas and Gonium proteins
Cre02.g073550		Putative nucleosome assembly protein	cyt/cp	b	268	349	unknown	0.0452209	ChloroP predicts Chlamydomonas and Volvox proteins to be in chloroplast, but commonly assumed localization for nucleosome assembly proteins is the nucleus
Cre07.g344400;Cre07.g344550	PGDH	D-3-phosphoglycerate dehydrogenase						0.0540891
Cre15.g643600	SUF2	Iron-sulfur cluster assembly protein						0.062813
Cre05.g238200		Unknown protein						0.0657418
Cre06.g278087		Putative ADP-Ribosylglycohydrolase						0.0662818
Cre16.g691000	EFP1	Organellar elongation factor P						0.0709781
Cre11.g476750	FNR1	Ferredoxin-NADP reductase						0.0716282
Cre06.g299650	CLPR6	Inactive subunit of chloroplast ClpP complex						0.0717218
Cre03.g145787	HSP22C	Heat shock protein 22C						0.0727387
Cre01.g044800	PFL1	Pyruvate-formate lyase						0.0744428
Cre16.g693202		Sulfite reductase						0.0783332
Cre09.g394750	PRPS1	Plastid ribosomal protein S1						0.0787825
Cre07.g356350	DXS1	1-deoxy-D-xylulose 5-phosphate synthase, chloroplast precursor						0.0792211
Cre01.g061077		ACT domain-containing protein						0.0797726
Cre06.g294950	ENR1	NADH-specific enoyl-ACP reductase						0.0805843
Cre09.g386758	ALS1	Acetolactate synthase, large subunit						0.0831776
Cre06.g296700	HYDG1	Hydrogenase assembly factor/biotin synthase						0.0894415
Cre03.g165000	EFG10; LPA1	Translation elongation factor EFG/EF2						0.0907041
Cre03.g199800	HYDA1	Iron hydrogenase						0.0916998
atpB	AtpB	ATP synthase CF1 beta subunit						0.0964859
Cre09.g389689	ASD1	Aspartate semialdehyde dehydrogenase						0.0996487
rps11	Rps11	Ribosomal protein S11						0.103834
Cre09.g388500		Rubisco LSMT substrate-binding						0.10436
Cre06.g270100	SBE2	Starch branching enzyme 2.2						0.108401
Cre05.g240850	THIC	Hydroxymethylpyrimidine phosphate synthase, thiaminC						0.112164
Cre06.g257601	PRX1	2-cys peroxiredoxin, chloroplastic						0.112968
Cre10.g434750	AAI1	Acetohydroxy acid isomeroreductase						0.114917
Cre02.g080200	TRK1	Transketolase						0.11894
Cre17.g701700	FAB2	Plastid acyl-ACP desaturase						0.122461
Cre12.g485150	GAP1	Glyceraldehyde 3-phosphate dehydrogenase of plastid 1						0.126598
Cre02.g086600		Unknown protein						0.130731
Cre05.g234550	FBA3	Fructose-1,6-bisphosphate aldolase						0.131188
Cre07.g336950	PHO2; PHOA	Starch phosphorylase						0.133307
Cre07.g335200	EFG12; GBA1	Translation elongation factor EFG/EF2 related to membrane GTP-binding protein LepA						0.136495
Cre06.g306300	CHLI1	Magnesium chelatase subunit I						0.137495
Cre08.g359350	CMP2; CARB1	Acetyl-CoA carboxylase, biotin carboxylase subunit (accC)						0.139107
Cre03.g183850	FDX6	Apoferredoxin						0.13964
Cre48.g761147		Unknown protein						0.141807
Cre02.g087700	APX1	Stromal ascorbate peroxidase						0.146321
Cre01.g005950		Unknown protein						0.147082
Cre01.g010900	GAP3	Glyceraldehyde-3-phosphate dehydrogenase B subunit						0.14878
Cre01.g015350	POR1	Light-dependent protochlorophyllide reductase						0.156224
Cre16.g648050		Unknown protein						0.162396
Cre13.g576400	ADCL1; BCA4	Branched-chain amino-acid transaminase						0.167965
Cre07.g314600	RPI2	Ribose-5 phosphate isomerase-related protein						0.171869
Cre13.g568650	RPS3a	Ribosomal protein S3a, component of cytosolic 80S ribosome and 40S small subunit						0.173316
Cre07.g314650	EZY19; RECA	Chloroplast RecA recombination protein						0.175255
Cre16.g664000	HLM25	SET domain protein 35						0.178609
Cre07.g350750	PTO1	Alternative oxidase						0.178616
Cre06.g252650	LEU1S	Isopropylmalate dehydratase, small subunit						0.178617
Cre13.g567950	AGP1; STA1	ADP-glucose pyrophosphorylase large subunit 1						0.183278
Cre06.g251450	NIC7	Quinolinate synthetase A						0.185811
Cre03.g187800		Unknown protein						0.192204
Cre12.g484000	ACX1; BCX1	Acetyl-CoA carboxylase carboxyl transferase subunit beta (accD)						0.19324
Cre13.g587100	PCYA; PCYA1	Phycocyanobilin ferredoxin oxidoreductase-like protein						0.196195
Cre17.g741450	CPN60B1	Chaperonin 60B1						0.207505
Cre01.g000350	OXR1	FAD/NAD(P)-binding oxidoreductase						0.210686
Cre01.g004500	LEU1L	Isopropylmalate dehydratase, large subunit						0.229775
Cre12.g518107		B-block binding subunit of TFIIIC						0.240513
Cre03.g185550	SBP1	Sedoheptulose-1,7-bisphosphatase						0.268633
Cre12.g553250	PFK2	Phosphofructokinase						0.269968
clpP	ClpP	ATP-dependent Clp protease proteolytic subunit						0.273718
Cre02.g104300		Unknown protein						0.292192
Cre03.g206600	AAD1	Acetohydroxyacid dehydratase						0.297024
Cre12.g490350	HDS1	1-hydroxy-2-methyl-2-(E)-butenyl 4-diphosphate synthase						0.300729
Cre09.g400150		Putative galactose oxidase						0.30867
Cre06.g307500	LCIC	Low-CO2 inducible protein						0.311652
Cre10.g423500	HMO1	Heme oxygenase						0.315693
Cre03.g207713	ISA3	Isoamylase, starch debranching enzyme						0.322026
Cre01.g024150		Unknown protein						0.324938
Cre02.g120150	RBCS2	Ribulose-1,5-bisphosphate carboxylase/oxygenase small subunit 2						0.350171
Cre03.g194850	MDH1	NAD-dependent malate dehydrogenase, chloroplastic						0.364427
Cre09.g416050	AGS1	Argininosuccinate synthase						0.378362
Cre02.g088900	PRPL1	Plastid ribosomal protein						0.446883
Cre12.g510800	CHLI2	Magnesium chelatase subunit I						0.469131
Cre07.g332300	GWD2	R1 Protein, alpha-glucan water dikinase						0.484838
Cre12.g483650	STN8	Serine/Threonine protein kinase						0.498939
Cre17.g719400		Putative methyltransferase						0.579131
Cre02.g142351		Putative molybdenum cofactor sulfur transferase						0.579803
Cre09.g410700	MDH5	NADP-dependent malate dehydrogenase, chloroplastic						0.587661
Cre07.g325736		Putative plastid-lipid associated protein						0.71099
Cre01.g032650	TAL1	Transaldolase						0.750457
Cre16.g665650		Putative GTP-binding protein						0.75728
Cre10.g464500	PDO1	Putative thioredoxin superfamily protein						0.785148
Cre08.g358540		Unknown protein
Cre08.g365632	PPP32	Serine/threonine protein phosphatase
Cre07.g346050	CRD1	Copper response defect 1 protein
Cre07.g322176	RPA2	DNA-directed RNA polymerase I subunit
Cre07.g314150	ZDS1	Zeta-carotene desaturase
Cre11.g480150	RPS14	Ribosomal protein S14, component of cytosolic 80S ribosome and 40S small subunit
Cre11.g481500	HIS7	Imidazole glycerol phosphate synthase
Cre14.g627488		Aspartyl-tRNA(Asn)/glutamyl-tRNA(Gln) amidotransferase subunit B
Cre14.g624201		Putative thioredoxin-like protein
Cre14.g618250		Unknown protein
Cre14.g630883		Putative fatty acid desaturase
Cre16.g690767		Putative 3-hydroxyacyl-CoA dehydrogenase
Cre16.g691800		Putative Coenzyme F420H(2) oxidase
Cre09.g403219	RPB5	DNA-directed RNA polymerase II, 23 kDa polypeptide
Cre09.g387282		Putative S-adenosyl-L-methionine-dependent methyltransferase
Cre09.g410650	HIS1	N-5-phosphoribosyl-ATP transferase
Cre09.g396252	GSR2	Glutathione reductase
Cre05.g234651		Putative aldose 1-epimerase
Cre15.g635650		Unknown protein
Cre13.g575800	IGS1	Indole-3-glycerol-phosphate synthase
Cre13.g581850		Unknown protein
Cre13.g565650		Putative geranylgeranyl pyrophosphate synthase
Cre13.g592200	GSN1	Glutamate synthase, NADH-dependent
Cre13.g581650	PRPL7	Plastid ribosomal protein L7/L12
Cre02.g142146		Putative divinyl chlorophyllide a 8-vinyl-reductase
Cre02.g107750	PCD1	Polyketide cyclase / dehydrase and lipid transport
Cre02.g076250	EFG1	Chloroplast elongation factor G
Cre03.g194200	PDH2	Pyruvate dehydrogenase E1 beta subunit
Cre03.g206550	PGP5; CPLD2	Phosphoglycolate phosphatase/2-deoxyglucose-6-phosphate phosphatase
Cre03.g158500		Unknown protein
Cre03.g163300		DNA replication initiation factor, CDT1-like
Cre03.g207400		Unknown protein
Cre01.g051000	PRM	Protein-arginine N-methyltransferase 3
Cre01.g004450	CPLD42	Unknown membrane protein
Cre04.g218150	PPP18	Serine/threonine protein phosphatase
Cre12.g519180		Putative elongation factor
Cre12.g500950	CLPP4	Active subunit of chloroplast ClpP peptidase
Cre12.g529600	RPA1	DNA-directed RNA polymerase I subunit 1
Cre12.g552200	PHO3; PHOB; STA4	Starch phosphorylase
Cre12.g543900	PTP6	Putative acid phosphatase
Cre12.g529400	RPS27e1	Ribosomal protein S27e isoform 1, component of 80S ribosome and 40S small subunit
Cre12.g520200	PPO5; CPL8	Pyridoxamine 5\-phosphate oxidase-like protein
Cre12.g533050.		Putative GTP-binding protein
Cre12.g517150	APR1	Adenylylphosphosulfate reductase

## Sheet: HSP22EF coIPed proteins, MaxQ
Legend
Peptides = Number of peptides associated with each protein in protein group
Unique peptides = Number of distinct peptide sequences associated with each protein in protein group
Sequence coverage [%] = Percentage of the sequence that is covered by the identified peptides
Mol. weight [kDa] = Molecular weight of the leading protein sequence contained in the protein group
Q-value = The ratio of decoy to target protein group
Score = Protein score which is derived from peptide posterior error probabilities
CL = control; HS = heat shock; x = with DSP crosslinker; number = biological replicate
Protein IDs	Peptides	Unique peptides	Sequence coverage [%]	Mol. weight [kDa]	Q-value	Score	Intensity CL1	Intensity CL2	Intensity CLx1	Intensity CLx2	Intensity HS1	Intensity HS2	Intensity HSx1	Intensity HSx2
Cre12.g549550.t1.2;Cre12.g542250.t1.1;CON__ENSEMBL:ENSBTAP00000025008	1	1	1.8	49.618		2.4268						443.74
CON__P00761	4	4	20.8	24.409		188.5	96928	97648	56013	34351	1233200	1568300	18935	603100
CON__P02533;CON__P19012;CON__A2A4G1	5		10.2	51.621		10.321							22528	30692
CON__P50446;CON__P48668;CON__P04259;CON__P02538;CON__Q9DCV7;CON__Q3KNV1;CON__P08729;CON__P05787;CON__P07744;CON__Q8VED5;CON__Q5XKE5;CON__Q8BGZ7;CON__O95678;CON__Q922U2;CON__P13647;CON__Q9NSB2;CON__Q6ISB0;CON__Q5XQN5;CON__P12035;CON__Q01546	3	2	4	59.334		3.6249								9920.5
CON__P02662	6	6	22.6	22.975		90.669	1718.4	11943	7951.4	3823.6	30898	24547	25525	26564
CON__P02663	9	9	33.8	24.348		121.5	23391	37204	19977	25002	151760	166590	53190	93271
CON__P02666	4	4	12.9	23.583		7.9435	17304	37016	38233	12949	81028	54071	19801	34382
CON__P02668	4	4	30.2	18.974		118.74	5186.6	3934.1	2016.1	3859.1	22269	11188	14020	16608
CON__P02754	4	4	25.3	18.281		49.46	6252.9	14715	7122.9	11346	20268	11136	4150.1	3316.1
CON__P04264	9	6	13.8	66.017		63.895	602.64						34176	45093
CON__P08779	6	2	13.1	51.267		10.614							15218	27406
CON__P35527	7	6	11.2	62.129		80.034			1023.6	432.85			8664.7	16897
CON__sp|P01685|KV04_RABIT;CON__sp|P01695|KV14_RABIT;CON__sp|P01696|KV15_RABIT	1	1	10.3	11.182		41.829	90116	5566.3	3200.3	2307.1	39035	24323		2453.1
CON__sp|P01687|KV06_RABIT	1	1	10.2	11.037		83.522	9082.2	4444.8	8470	984.72	21672	14133	9795.9	7512
CON__sp|P01847|LAC_RABIT	2	2	23.8	11.484		18.575
CON__sp|P01870|IGHG_RABIT	10	8	26.3	35.404		323.31	95422	79623	82349	57788	221630	204310	120020	280620
CON__tr|A0A0C6G5I3|A0A0C6G5I3_RABIT;CON__sp|P01690|KV09_RABIT;CON__sp|P01840|KAC4_RABIT;CON__sp|P01688|KV07_RABIT;CON__sp|P01686|KV05_RABIT;CON__sp|P01683|KV02_RABIT;CON__sp|P01691|KV10_RABIT	2	2	11.7	22.879		143.65	949.06	3331.6			40632	26916	19839	17876
REV__sp|P10151|	1	1		19.775	0.0041152	2.2851		1202.3
REV__sp|P18552|	2	2		283.5	0.0082305	2.2588					1786.9	7113.9
Cre08.g358540.t1.1	2	2	8.5	27.168		39.898					3285
Cre08.g373450.t1.1	6	6	8.2	80.241		15.429					16904	11126
Cre08.g362450.t1.2	1	1	1.8	77.555		4.2784					639.15
Cre08.g359350.t1.2	4	4	9.1	56.195		19.8					9838.1	3742.7
Cre08.g372100.t1.2	8	8	17.2	71.214		16.621					28234	18122	11409	14695
Cre08.g365632.t1.1	4	4	15	35.504		16.063					3825.5
Cre07.g314650.t1.2	4	4	11.1	45.115		14.118					22086	1551.7	6267.1	2958.8
Cre07.g318600.t1.2	1	1	6	23.939		3.9151					1570.3	1396.6
Cre07.g346050.t2.1;Cre07.g346	2	2	5.2	47.211		3.0245					7192.8
Cre07.g357200.t1.2;sp|P06365|	1	1	2.7	52.493		2.7678					4836.5	3504.5
Cre07.g315750.t1.2	1	1	3	26.94	0.0081633	2.2336								426.6
Cre07.g325736.t1.1	2	2	4.3	56.209		4.0948					1002.6	499.48
Cre07.g318800.t1.2	7	4	55.4	16.704		192.77					147780	138360		4179.7
Cre07.g344400.t1.2;Cre07.g344550.t1.2	9	9	17.5	54.304		16.532					17325	11788		3878.1
Cre07.g316850.t1.2	1	1	0.7	104.93		12.096						277610	43750	28353
Cre07.g336950.t1.1	6	6	6.7	98.295		11.745					10010	3966.4
Cre07.g335200.t1.1	7	7	12.7	74.288		24.349					16898	5623	5776.5
Cre07.g356350.t1.1	6	6	7.5	78.817		31.442	485.09				10426	8993.8
Cre07.g322176.t1.1	2	2	1.8	113.51		4.8576			389.58	424.21
Cre07.g314150.t1.2	9	9	16	63.411		15.376						17905
Cre07.g332300.t1.2	3	3	2.6	124.09		6.249					3226.4			551.55
Cre07.g339150.t1.1	10	9	19.9	61.737		71.571					16481	12072	39469	39397
Cre07.g314600.t1.2	2	2	5.8	30.856		5.758						5976.9		2933.9
Cre07.g350750.t1.2	4	4	12.7	45.737		12.957					5286.2	6789.9	3423.8
Cre11.g481500.t1.2	6	6	13.7	50.194		9.2743					15400
Cre11.g476750.t1.2	3	3	8.7	38.266		6.1198					8252.9	13278
Cre11.g467612.t1.1	1	1	5.5	44.817		17.084					915.82	860.29
Cre14.g617400.t1.2	15	4	67.6	25.108		280.58	181720	388760	103570	212080	6606200	9646500	1524500	4068700
Cre14.g618250.t1.1	2	2	3.6	62.124		2.6757	21188
Cre14.g617450.t1.2	18	7	66.4	25.189		323.31	182270	388760	103570	212080	6549100	9638800	1547500	4091700
Cre14.g630883.t1.1	3	2	5.7	52.311		3.1848							1085.1
Cre16.g690767.t1.1	2	2	5	42.138		3.5531					4168.5
Cre16.g653350.t1.2	7	7	14.6	66.185		17.064					22369	14824
Cre16.g665650.t1.1	2	2	3.7	58.752		9.186					751.31	498.66
Cre16.g693202.t1.1	6	6	8.7	68.598		98.55	6871.6	8064.4	4937.9	561.82	28662	35408	9634.2	12742
Cre16.g666050.t1.2	1	1	2.5	48.623	0.007874	2.0926					1545.9	1127.6
Cre16.g691000.t1.2	3	3	10.2	23.877		226.81					12012	9251.1
Cre16.g688302.t1.1	1	1	3	36.175		30.529					690.06	595.28
Cre16.g648050.t1.2	2	2	18	14.375		14.013					4552.8	6101.1
Cre16.g671950.t1.1	9	9	18.2	51.707		126.43	875.54	601.02	1019.6	553.42	84031	52016	6134.1	26981
Cre16.g664000.t1.2	4	4	9.1	55.754		5.7454					4082.6	5683.4
Cre16.g659950.t1.1	9	9	14.3	72.029		154.94	903.57				15097	22509	13569	13051
Cre48.g761147.t1.1	4	4	29.8	13.669		26.083					2412.2	9669.8		4597.2
Cre06.g252650.t1.2	3	3	17.8	23.387		18.52					6445.4	3599.6
Cre06.g306300.t1.2	2	2	4.8	45.465		3.5589						2935.6	11668
Cre06.g250100.t1.2	16	16	20.8	71.954		39.713	810.03				6714.3	6312.1	31556	35743
Cre06.g288350.t1.1	1	1	0.9	66.687	0.0080321	2.1952			924.52	1271.5			3677.9	7989.4
Cre06.g308500.t1.2	7	7	16.5	49.527		12.477					11927	16374
Cre06.g263450.t2.1;Cre06.g263450.t1.2;sp|P18445|	1	1	2	44.455	0.0080645	2.2141								4284
Cre06.g257601.t1.2	2	2	8.1	25.961		3.2753					6503.4	8118
Cre06.g304400.t1.1	1	1	4.1	38.091		2.8068						424.74
Cre06.g294950.t1.1	4	4	11.5	39.247		19.921					16291	5038.7	6150.5	14450
Cre06.g278087.t1.1	6	6	7.6	153.74		24.651					14168	12350	4983	7363.8
Cre06.g307500.t1.1	6	6	16	47.652		109.31					6465.1	10509	474.24	925.7
Cre06.g270100.t1.1	4	2	3.6	98.643		8.1523					19299	6272.1	7267.5	5999.8
Cre06.g282000.t1.1;Cre06.g282000.t2.1	15	15	12.3	137.7		157.65					63740	45086		13649
Cre06.g299650.t1.2	3	3	12	31.179		11.699					14133	7738.1
Cre06.g296700.t1.2	5	5	10.1	63.731		23.172					6019.2	12863
Cre06.g278264.t1.1	1	1	2.4	39.297		5.4826					2217.5
Cre06.g251450.t1.1	3	3	4.5	76.781		8.4731					5123	4196.2
Cre09.g403219.t1.1	2	2	7.4	23.818		16.662		595.63		811.97
Cre09.g392282.t1.1	1	1	0.1	467		11.83							13862
Cre09.g416050.t1.2	2	2	4.8	49.021		12.936					2299	1882.9
Cre09.g410650.t1.2;sp|P06934|	3	3	6.5	46.533		4.9869						3935.4
Cre09.g386758.t1.1	6	6	9.4	74.062		13.998		1940.5			10229	14054	4570.8
Cre09.g388500.t1.2	3	3	4.7	89.007		19.253					11990	5025.9
Cre09.g394750.t1.2	7	7	19.7	48.299		17.628					26569	8861.8		5132.9
Cre09.g387800.t1.2	6	6	32.1	27.291		126.45					41349	46605	5302.6	7662.8
Cre09.g396252.t1.1	2	2	4.1	54.651		3.4832					847.96
Cre09.g416350.t1.2	1	1	3.6	37.436		6.0451							1609.4	1497.6
Cre09.g410700.t1.2	3	3	8.9	44.852		3.2751							481.1	1742.2
Cre09.g400150.t1.1	3	3	5.4	46.892		24.239					1550.7	4669.1
Cre09.g389689.t1.1	2	2	4.9	39.934		4.3395					8588.6	7570.1
Cre17.g741450.t1.2	5	4	10	62.072		30.48					5019.8	3441.1	15618	1363.3
Cre17.g702500.t1.2	3	3	8.1	39.858		8.592					23928	12867		5999.4
Cre17.g719400.t1.1	2	2	5.2	42.003		2.5893					1867.6		674.55
Cre17.g701700.t2.1;sp|P08924|	5	4	13	44.71		39.35					7806.9	6181.3	531.49
Cre24.g755847.t1.1	1	1	2.9	49.798		3.7288					616.94
Cre05.g238332.t1.1	1	1	4.6	21.342		2.9787					3247.6	2427.6
Cre05.g237000.t1.2	1	1	2.4	36.825		3.4268						2593.4
Cre05.g234550.t2.1;Cre05.g	6	6	14.1	40.985		150.01					18211	3949	9422.3	3021
Cre05.g240850.t1.2	3	3	5.3	70.449		6.3237					10133	5273.2
Cre05.g238200.t1.2	3	3	6.6	36.665		10.542					15505	7225.2	18402	6812.8
Cre05.g234651.t2.1;Cre05.g234651.t1.1	2	2	3.1	66.724		141.85					6258
Cre15.g644051.t1.1	8	8	12.5	72.442		111.87					125620	70823	30171	31041
Cre15.g643600.t1.2	3	3	7.2	58.771		20.171					15240	8778.9
Cre13.g575800.t1.2	2	2	7.2	30.632		5.4544								590.21
Cre13.g576400.t1.2	4	4	9	44.842		11.275					8066.9	10365	2094.2	2734.3
Cre13.g568650.t1.2	3	3	12.7	29.331		12.787					4397.7	5588.2
Cre13.g573250.t1.2	1	1	3.9	26.172		23.388					1277.4
Cre13.g576550.t2.1;Cre13.g576550.t1.2	1	1	1.9	37.88		4.3664		4297.9			609880	422440	238890	24575
Cre13.g567950.t1.2	6	6	9.8	55.613		8.6989					8786.1	1668	4698.5
Cre13.g587100.t1.2	3	3	3.8	61.337		13.137					4919.3	3927.8
Cre13.g565650.t1.2	3	3	7.4	43.476		13.041					10723
Cre13.g573351.t1.2	1	1	7	15.978		41.998			898.35	761.6
Cre13.g576650.t1.2	1	1	3.7	26.952		2.2888					1580.1	1336.2
Cre13.g562150.t1.2	8	8	21.8	43.201		22.859					64761	40379		784.94
Cre02.g141400.t1.2	10	10	18.7	67.536		82.295					56116	46523	16092	14214
Cre02.g088900.t1.2	3	3	11.8	32.439		6.3527					1432.9	1887
Cre02.g142351.t1.1	3	3	3.5	91.558		5.2918					866.62	1319
Cre02.g087700.t1.2	3	3	7	35.663		6.618					6364.3	8003.9		1034.5
Cre02.g142146.t1.1	2	2	5.6	40.863		2.9942					4439.6
Cre02.g108150.t1.1	1	1	0.9	80.699		13.715		17747		17025	2031300	1689500	496260	8270.9
Cre02.g099850.t1.1	7	7	15.7	51.705		53.412					21489	11093
Cre02.g083950.t1.1	1	1	3.7	33.366		3.068					401.9
Cre02.g120100.t1.2	9	1	36.2	20.62		246.64	46084	45245	31573	29076	155190	229760	85749	25599
Cre02.g107750.t1.2	3	3	9.2	29.064		10.363								422.82
Cre02.g085450.t1.2	6	6	16.7	41.426		76.754					62917	53467	5761.5
Cre02.g085900.t1.2	7	7	26.1	35.565		22.331					38224	55036	14179	5987.7
Cre02.g076250.t1.1	4	4	5	85.356		5.953						7422.7
Cre02.g073550.t1.2	10	10	28	39.4		20.957					16316	13391	7903.2	12004
Cre02.g104300.t1.1	4	4	12.2	57.905		31.567					9309.7	2615.6	1859.8
Cre02.g080200.t1.2	5	5	8.1	77.66		19.779					825.61	4757.6	9265.3	7236.3
Cre02.g086600.t1.2	3	3	8.4	53.635		6.0851					8477.5			4099.4
Cre02.g098900.t1.1	1	1	0.3	230.88		3.4934		2142.9		6683.1	2989.3	3966.7
Cre02.g120150.t1.2	9	1	35.7	20.647	1	-2	46084	45245	31573	29076	155190	229760	85749	25599
Cre03.g187800.t1.2	3	1	21.1	28.166		49.424					7468.5	8480.1	2956.7	1820.4
Cre03.g165000.t1.2	5	5	8.7	69.807		9.3339					13508	9225.9	5939.7	5762.9
Cre03.g145787.t1.1	5	5	19.6	29.968		47.893					19778	8054.5	11108	7425.5
Cre03.g194200.t1.2	2	2	2.7	40.247		3.0489					9323.9
Cre03.g199800.t1.1	6	6	12.1	53.111		65.314					16652	17817	4902.8	2950.7
Cre03.g155501.t1.2	1	1	1.4	40.771		2.6818					123180	93128
Cre03.g206550.t1.2	2	2	6.6	30.953		2.6655						2715.3
Cre03.g203850.t1.2	4	4	10	49.951		9.6743					23391	15388
Cre03.g143947.t1.1	1	1	3.6	32.86		9.3062					1724	1529.4
Cre03.g185250.t1.2	7	7	8.9	77.006		44.702	675.88				37903	15341		6232.2
Cre03.g156600.t1.2	5	5	17.8	31.64		16.184					17562	6337.7		19395
Cre03.g167450.t1.1	1	1	4.3	53.432		7.9494
Cre03.g206600.t1.2	4	4	6.6	64.232		19.95	3267.3	618.51	926.75		7096.8	2664.3
Cre03.g163300.t1.2	2	2	1.5	107.45		3.433	5593.5	7256.2
Cre03.g169850.t1.2	1	1	1.6	93.52	0.0079051	2.1033
Cre03.g207400.t1.2	3	3	4.6	73.566		4.1657					796.39
Cre03.g175400.t2.1;Cre03.g175400.t1.2	10	10	17.2	71.611		53.243							89959	61349
Cre03.g194850.t1.2	2	2	5.9	36.601		2.8789					2940.3	1992.4	783.25
Cre03.g207713.t1.1	2	2	3.4	83.459		10.593					7280.8	4994.8	579.86	919
Cre03.g185550.t1.2	2	2	6.5	41.446		4.3571					1466.5			5757
Cre03.g183850.t1.2	3	3	10.8	34.194		27.196					5624.1	6502.6
Cre01.g061077.t1.1	4	4	17.9	29.212		6.4645					15487	5989.5
Cre01.g010900.t1.2	5	5	15.2	40.304		19.076					3999.7	8158.1
Cre01.g006150.t1.1	1	1	1.6	62.804		3.0609					4698.5	2363.3
Cre01.g000350.t1.1	2	2	5.5	43.102		5.2268					3786.9	4423
Cre01.g005950.t1.2	4	4	12.7	47.669		36.115					6100.9		5771.8	5584.1
Cre01.g051000.t1.1	3	3	7.1	52.178		4.9564					3202.6
Cre01.g001750.t1.2	12	12	26.1	60.329		126.01					62296	59654	11470	31931
Cre01.g020575.t1.1	1	1	5.6	18.638		41.403					64993	59409	23654	22965
Cre01.g032650.t2.1;Cre01.g032650.t1.2	3	3	7.6	42.435		6.0053					533.38			620.08
Cre01.g056331.t1.1	3	3	19.9	20.757		9.0393					18878	10959
Cre01.g050950.t1.2	9	9	19.8	55.608		31.735					46737	53272
Cre01.g020918.t1.1	11	10	9.7	117.28		16.268					19380	14126
Cre01.g051800.t1.1	1	1	2.5	47.398		28.678						7864.7
Cre01.g019600.t1.2	1	1	4.1	23.836		2.4084						1970.4
Cre01.g021600.t1.2	1	1	1.6	66.394		2.4804		463.51
Cre01.g047450.t1.1	1	1	8.3	14.477		2.5784					4197.8
Cre01.g004500.t1.2	2	2	3.9	52.803		2.7095		2158.4			4106.8
Cre01.g024150.t1.2	2	2	8.1	41.055		3.6001					1799.7		3898.8
Cre01.g015350.t1.1	4	4	8.3	41.871		11.742					14441			1748
Cre01.g044800.t1.2	9	9	11.3	91.104		16.833					11435	8019.8	10162
Cre01.g013400.t1.1	1	1	1	84.289		4.7669					25519
Cre10.g434750.t1.2	4	4	7.2	60.212		19.413					14355	5053.4	7161.6
Cre10.g427700.t1.2	1	1	1.9	67.315		3.0012					2673.9
Cre10.g423500.t1.2	3	3	8.4	28.831		6.712					6543.6	10005	449.97	886.65
Cre10.g436050.t1.2	1	1	5.1	25.915		9.1999					10192	6292.7
Cre10.g444700.t1.1	17	15	20	98.282		293.26					113030	112290	31185	47576
Cre10.g464500.t1.2	2	2	8.3	30.885		18.442					419.55	749.84
sp|P17040|	5	5	18.8	36.892		40.884	1967.2	573.3	2011.1	1760.2	58621	24576	21287	17780
Cre04.g231222.t2.1;Cre04.g231222.t1.1	9	9	10.9	98.795		40.764							43747	15507
Cre04.g218150.t1.2	2	2	5.3	45.158		4.4074					1771.2
Cre04.g231026.t1.1	6	6	13.7	46.2		114.9	355.45				48582	37332	21742	22562
Cre04.g229300.t1.1	6	6	12.5	45.029		51.85					20772	14144		5704.9
Cre21.g752697.t1.1	1	1	0.5	156.77		6.839								18652
Cre12.g510800.t1.2	2	2	4.7	46.416		22.857					1676.1	2969.4		594.19
Cre12.g519180.t4.1;Cre12.g519180.t2.1;sp|P17665|	2	2	2.9	60.085		2.4684						4698.1
Cre12.g553250.t1.2	4	4	8	54.773		7.0206					9152.7	1078.5
Cre12.g486100.t1.2	1	1	2.7	27.673	0.0080972	2.2261						5962.8	5941.6
Cre12.g508250.t1.1	1	1	0.6	272.93		2.3309
Cre12.g500950.t1.2	2	2	7.5	38.407		3.0542					1676.8
Cre12.g529600.t1.2	5	5	2.4	203.86		15.967	1181.3	1023.2	516.67	447.33
Cre12.g485150.t1.2	5	5	12.4	39.759		21.04					5440.3	7987.1
Cre12.g543900.t1.1	4	4	12.8	39.346		4.8563					6302
Cre12.g484000.t1.2	3	3	7	49.201		22.95					8412.5	2366.7
Cre12.g495951.t2.1;Cre12.g495951.t1.1	1	1	3.5	21.169		5.9648					17735
Cre12.g529400.t1.2	2	2	29.1	9.5149		4.1375					4500.6
Cre12.g483650.t1.2	2	2	3.7	50.448		41.6					2126.5	902.47
Cre12.g490350.t1.1	5	5	8.2	74.517		8.2611					5106.7	1508.3
Cre12.g488173.t1.2	1	1	0.5	148.68		3.5621		42238
Cre12.g514800.t1.1	1	1	7.9	25.034		2.9667					7687.3	3347.7
Cre12.g520200.t1.1	2	2	4.9	40.25		2.8907				824.59
Cre12.g541150.t1.1	1	1	3.5	47.996		3.5112					1597.5	1739.5
Cre12.g530650.t2.1;Cre12.g530650.t1.1;sp|P18949|	7	7	19.7	41.342		52.567	1068.3	1053.8			86161	125000	34548	40365
Cre12.g524500.t1.2	1	1	2.2	49.971		4.9189					1732.3	1312.5
Cre12.g509650.t1.2	9	9	17.9	62.837		26.465					42798	52075	6344.7
chlB.p01	9	9	10.2	76.624		72.381					24963	15616		3299.9
tufA.p01	1	1	2.9	45.743		13.726					9585.3	8492.8		8562.4
clpP.p01	2	2	5.2	59.472		25.052						841.66	3231.6	2384.2
chlL.p01	4	4	13	31.859		22.828					106050	80579	6207.6	15497
rpoB-2.p01	1	1	2.9	70.429		12.4					1166.6	1239.2
rbcL.p01	6	6	12.4	52.526		51.073					16894	16737	37941	40202
atpA.p01	7	7	14.2	54.751		20.527					12260		20790	11980
rps11.p01	2	2	13.8	14.227		15.684					9596.2	6332.3
chlN.p01	6	6	17.1	52.453		14.366					23981	14964	2512.4
atpB.p01	4	4	9.4	53.162		6.0244						7542.9	14715	4049.7
psaC.p01	1	1	11.1	8.8603		3.7407								763.49

## Sheet: List of all peptides
Legend
Unique (Groups) is true, when this particular peptide is unique to a single protein group
Unique (Proteins) is true, when this particular peptide is unique to a single protein sequence
PEP = Posterior Error Probability of the identification. This value essentially operates as a p-value, where smaller is more significant
Score = Highest Andromeda score for the associated MS/MS spectra
CL = control; HS = heat shock; x = with DSP crosslinker; number = biological replicate
Mod. Peptide ID = Identifier(s) for peptide modifications
Evidence IDs = Identifier(s) for analyzed peptide evidence associated with the protein group
MS/MS IDs = The identifiers of the MS/MS scans identifying this peptide
Best MS/MS = The identifier of the best (in terms of quality) MS/MS scan identifying this peptide
Oxidation (M) site IDs = Identifier(s) for site(s) associated with the protein group, which show(s) evidence of the modification
Sequence	Proteins	Length (amino acids)	Missed cleavages	Mass (Da)	Unique (Groups)	Unique (Proteins)	Charge	PEP	Score	Intensity CL1	Intensity CL2	Intensity CLx1	Intensity CLx2	Intensity HS1	Intensity HS2	Intensity HSx1	Intensity HSx2	Mod. peptide IDs	Evidence IDs	MS/MS IDs	Best MS/MS	Oxidation (M) site IDs
AAAPAKEVTTK	Cre12.g529600.t1.2	11	1	1085.61	TRUE	TRUE	2	0.00099417	77.124									0	0;1	0;1;2	1
AAAQAPPAAAPPPPPPQQGK	Cre02.g091750.t3.1;Cre02.g091750.t2.1;sp|P11083|	20		1860.98	TRUE	FALSE	3	0.00096984	37.157									1	2	3	3
AAAVAEVEGHR	Cre06.g282000.t1.1;Cre06.g282000.t2.1	11		1108.56	TRUE	FALSE	3	2.3501e-85	160.77					5213.5			1059.1	2	3;4;5;6;7;8	4;5;6;7;8;9	4
AADLLDLMR	Cre01.g020918.t1.1	9		1016.53	TRUE	TRUE	2	0.0056198	51.445					1810.5				3	9;10	10;11	11
AADQAERDELELSALDK	Cre13.g562150.t1.2	17	1	1872.91	TRUE	TRUE	3	1.4846e-07	73.138					5620.6				4	11;12;13	12;13;14;15	12
AAGAVAGAIPTVK	Cre01.g061077.t1.1	13		1124.66	TRUE	TRUE	2	0.0059585	62.162					4108.1				5	14;15;16;17;18;19;20;21;22;23;24;25;26;27;28	16;17;18;19;20;21;22;23;24;25;26;27;28;29;30;31	29
AAGMTCVVTK	Cre03.g206550.t1.2	10		1036.5	TRUE	TRUE	2	0.017436	54.259						2715.3			6	29	32	32
AAHMAVAALER	sp|P17040|	11		1138.59	TRUE	TRUE	2	0.024957	46.352							3395.4		7	30;31	33;34	34
AAIAAGSATDTPTSHQQQK	Cre02.g095134.t1.1	19		1881.92	TRUE	TRUE	3	5.8246e-07	57.525									8	32	35	35
AAIDQNEGGFEK	Cre10.g444700.t1.1	12		1277.59	TRUE	TRUE	2	4.0793e-84	156					25625	19716		5270.7	9	33;34;35;36;37;38;39;40;41;42;43;44;45;46;47;48;49;50;51;52;53;54;55;56;57;58	36;37;38;39;40;41;42;43;44;45;46;47;48;49;50;51;52;53;54;55;56;57;58;59;60;61;62;63;64;65;66;67;68;69;70;71;72;73;74;75;76;77;78;79;80;81;82;83;84;85	37
AAIGQPSFQ	Cre12.g553250.t1.2	9		917.461	TRUE	TRUE	2	0.00066615	68.224					4824.5				10	59;60;61	86;87;88	87
AAKAKGEPVAV	Cre01.g001750.t1.2	11	2	1039.6	TRUE	TRUE	2	0.011158	44.847									11	62	89	89
AALAAAAAAGR	Cre06.g251450.t1.1	11		912.514	TRUE	TRUE	2	0.0096772	61.765					2999.7	2609.3			12	63;64	90;91	91
AALPADDAEATK	Cre06.g250100.t1.2	12		1171.57	TRUE	TRUE	2	0.0048051	58.04	810.03				3561	3094			13	65;66;67;68;69;70;71;72;73;74;75;76;77;78;79;80	92;93;94;95;96;97;98;99;100;101;102;103;104;105;106;107	101
AAPELVAAWNNER	Cre03.g156600.t1.2	13		1439.72	TRUE	TRUE	2	0.0073025	45.213									14	81;82	108;109	108
AATALAPSTR	Cre13.g581850.t1.2	10		957.524	TRUE	TRUE	2	0.0056386	50.194									15	83	110	110
AATGNAEKLK	Cre02.g085450.t1.2	10	1	1001.55	TRUE	TRUE	2	9.9825e-58	140.49									16	84;85	111;112	112
ACPAIISSR	Cre07.g344400.t1.2	9		973.501	TRUE	TRUE	2	0.015927	54.191					7504.9	4527.7			17	86;87	113;114	113
ACQDETVSQDIITR	Cre07.g350750.t1.2	14		1634.76	TRUE	TRUE	2	0.0029858	52.527									18	88;89;90;91;92	115;116;117;118;119	115
ADAPSDQLDTAMLR	Cre15.g644051.t1.1	14		1502.7	TRUE	TRUE	2;3	1.1701e-17	114.7					36977	23819		7131.2	19;20	93;94;95;96;97;98;99;100;101;102;103;104;105;106;107;108;109;110;111;112;113	120;121;122;123;124;125;126;127;128;129;130;131;132;133;134;135;136;137;138;139;140;141;142;143;144;145;146;147;148;149;150;151;152;153;154;155;156;157;158;159;160;161;162;163;164;165;166;167	147
ADGNSVTQGVDTTQPSK	CON__sp|P01847|LAC_RABIT	17		1703.8	TRUE	TRUE	2	4.8714e-05	54.764									21	114;115;116	168;169;170	168
ADLEAIR	Cre01.g020918.t1.1	7		786.424	TRUE	TRUE	2	0.00073405	87.284					4284.7	3595.3			22	117;118	171;172	171
ADNPHFTNSVLEK	Cre02.g073550.t1.2	13		1470.71	TRUE	TRUE	3	0.0103	31.071					4592				23	119;120;121	173;174;175;176	173
AEAESLYQSK	CON__P04264	10		1124.54	TRUE	TRUE	2	4.009e-06	92.707	602.64								24	122	177	177
AEANKLR	Cre03.g185250.t1.2	7	1	800.45	TRUE	TRUE	2	0.0022537	78.616									25	123	178	178
AEDIYR	Cre03.g156600.t1.2;sp|P04553|	6		765.366	TRUE	FALSE	2	0.015688	59.641								4930.4	26	124;125;126;127	179;180;181;182;183;184	180
AEDLTFR	Cre05.g240850.t1.2	7		850.418	TRUE	TRUE	2	0.0053543	70.69					3843.5				27	128	185	185
AEDQLVTPR	Cre03.g158500.t1.1	9		1027.53	TRUE	TRUE	2	0.0021228	54.784									28	129	186	186
AEEINQLR	Cre07.g336950.t1.1	8		971.504	TRUE	TRUE	2	0.0025169	63.419									29	130;131;132;133	187;188;189;190	190
AEEINQLRK	Cre07.g336950.t1.1	9	1	1099.6	TRUE	TRUE	3	0.012005	33.263									30	134	191	191
AEGVDAAVR	Cre06.g307500.t1.1	9		886.451	TRUE	TRUE	2	4.2389e-06	81.099									31	135	192	192
AELAAKR	Cre09.g386758.t1.1	7	1	757.445	TRUE	TRUE	2	0.0037953	64.757									32	136	193	193
AENLHVLNLSGTK	Cre03.g203850.t1.2	13		1394.75	TRUE	TRUE	3	0.025916	23.456					9724.3				33	137;138	194;195	194
AESLLR	Cre09.g392282.t1.1	6		687.392	TRUE	TRUE	1	5.5453e-13	110.17							13862		34	139	196	196
AETIAFNDFVK	Cre13.g562150.t1.2	11		1253.63	TRUE	TRUE	2	0.003031	66.267					17294	13359			35	140;141;142;143;144;145;146;147;148;149	197;198;199;200;201;202;203;204;205;206;207;208;209	199
AETLSSVLYPDDR	Cre12.g552200.t1.2	13		1464.71	TRUE	TRUE	2	0.0074311	44.925									36	150;151	210;211	211
AEYIWADGNEGKPEK	Cre12.g530650.t2.1;Cre12.g530650.t1.1	15	1	1705.79	TRUE	FALSE	3	2.1633e-25	121.24					9931.1	10891			37	152;153	212;213;214;215;216;217;218;219;220;221	221
AFASDPAFQAK	Cre07.g336950.t1.1	11		1151.56	TRUE	TRUE	2	0.032908	31.478									38	154	222	222
AFFTTPQLEPVDK	Cre07.g314150.t1.2	13		1491.76	TRUE	TRUE	2	0.00042701	70.68						6326.7			39	155;156;157;158;159	223;224;225;226;227;228	225
AFPDAYVR	Cre02.g120100.t1.2;Cre02.g120150.t1.2	8		937.466	FALSE	FALSE	2	8.7659e-17	113.89	2101.7				26968	25914	14830	14370	40	160;161;162;163;164;165;166;167;168;169;170;171;172	229;230;231;232;233;234;235;236;237;238;239;240;241;242;243;244;245;246;247;248;249;250;251;252;253;254;255;256;257;258;259;260;261;262;263;264;265;266;267;268;269;270;271;272;273;274;275;276;277;278	241
AFSDKVR	Cre03.g175400.t2.1;Cre03.g175400.t1.2	7	1	821.44	TRUE	FALSE	2	0.013116	58.917									41	173;174;175	279;280;281;282	282
AFSLPENANPDGITAAMDK	Cre07.g318800.t1.2	19		1960.92	FALSE	FALSE	2;3	1.0274e-53	131.54					44676	13960			42	176;177;178;179;180;181;182;183;184;185;186;187;188;189;190;191;192;193;194;195;196;197;198	283;284;285;286;287;288;289;290;291;292;293;294;295;296;297;298;299;300;301;302;303;304;305;306;307;308;309;310;311;312;313;314	304
AGEQLPVSSK	Cre06.g306300.t1.2	10		1014.53	TRUE	TRUE	2	0.017709	54.023						2935.6			43	199;200	315;316	316
AGEQVNTADVQK	Cre16.g691000.t1.2	12		1258.62	TRUE	TRUE	2	1.0189e-84	161.87					2112.2	1476.7			44	201;202	317;318	317
AGEQVNTADVQKR	Cre16.g691000.t1.2	13	1	1414.72	TRUE	TRUE	3	9.5269e-143	182.89					602.24	580.5			45	203;204	319;320	320
AGIMLSPTFVK	Cre12.g485150.t1.2	11		1162.64	TRUE	TRUE	2	0.011899	52.247						4714.6			46	205;206	321;322;323	321
AGLALGSDIAR	Cre14.g627488.t1.1	11		1042.58	TRUE	TRUE	2	0.029254	32.859									47	207	324	324
AGLPPSQPLHVR	Cre16.g693202.t1.1	12		1270.71	TRUE	TRUE	3	0.0064404	42.629					2152.6	7148.4	2198.6	4159.8	48	208;209;210;211;212	325;326;327;328;329	328
AGLPPTTTPYDDYK	sp|P17040|	14		1537.73	TRUE	TRUE	2	1.8512e-05	86.756	1967.2				37773	23312	9816.8		49	213;214;215;216;217;218;219;220;221;222;223;224;225;226;227;228;229;230;231;232;233;234;235;236;237;238;239;240;241;242	330;331;332;333;334;335;336;337;338;339;340;341;342;343;344;345;346;347;348;349;350;351;352;353;354;355;356;357;358;359;360;361;362;363;364;365;366;367;368;369;370;371;372;373;374;375;376;377;378;379;380;381;382;383	374
AGLPPTTTPYDDYKFAPIR	sp|P17040|	19	1	2122.07	TRUE	TRUE	2	0.00044905	49.708									50	243	384	384
AGLSHSPVCAGGR	Cre06.g307500.t1.1	13		1267.61	TRUE	TRUE	3	1.283e-55	141.13						3665.6			51	244;245;246	385;386;387	387
AGPPALVYAEGYK	Cre04.g231026.t1.1	13		1334.69	TRUE	TRUE	2	0.0056746	56.569					7517.9	8113.4			52	247;248;249;250;251	388;389;390;391;392;393;394;395;396	390
AGSPEAELLDACR	Cre02.g085450.t1.2	13		1387.64	TRUE	TRUE	2	0.00014406	74.987					19182	16758	5761.5		53	252;253;254;255;256;257;258;259;260;261;262;263;264;265;266;267;268;269;270;271;272;273;274;275;276;277;278;279	397;398;399;400;401;402;403;404;405;406;407;408;409;410;411;412;413;414;415;416;417;418;419;420;421;422;423;424;425;426;427;428;429	420
AGTVTTDVAGTVK	Cre02.g088900.t1.2	13		1218.65	TRUE	TRUE	2	0.0076165	44.511									54	280	430	430
AGVTQMALAR	Cre05.g240850.t1.2	10		1016.54	TRUE	TRUE	2	0.0093558	41.164					1725.5				55	281	431	431
AHLAAENIPAR	Cre11.g481500.t1.2	11		1161.63	TRUE	TRUE	3	0.0044015	47.302					1130.6				56	282	432	432
AIAFCPVTECSFAR	Cre09.g394750.t1.2	14		1627.75	TRUE	TRUE	2	0.0016539	63.185									57	283;284;285;286	433;434;435;436	434
AIDAWYNDR	Cre06.g282000.t1.1;Cre06.g282000.t2.1	9		1122.51	TRUE	FALSE	2	0.01883	52.579								2355.3	58	287;288	437;438	438
AIDYLNTLDR	Cre02.g141400.t1.2	10		1192.61	TRUE	TRUE	2	0.00034895	70.942						12750	9605.6	7764.4	59	289;290;291;292;293;294;295;296;297;298;299;300;301;302;303;304;305;306	439;440;441;442;443;444;445;446;447;448;449;450;451;452;453;454;455;456;457;458;459;460;461;462;463;464;465;466;467	440
AIEGTIQR	Cre14.g630883.t1.1	8		886.487	TRUE	TRUE	2	0.0085383	58.981							553.57		60	307	468	468
AIESPAPGIVAR	atpA.p01	12		1179.66	TRUE	TRUE	2	6.9545e-12	95.477							9674.7	8557.9	61	308;309;310;311;312;313;314;315;316;317;318;319;320;321;322	469;470;471;472;473;474;475;476;477;478;479;480;481;482;483;484;485;486;487;488;489	489
AIIDAIHSGELDK	Cre02.g141400.t1.2	13		1380.72	TRUE	TRUE	3	0.016364	28.812						4559.5			62	323;324	490;491	490
AILPYCQALSK	Cre03.g175400.t2.1;Cre03.g175400.t1.2	11		1262.67	TRUE	FALSE	2	0.0030764	66.663							5978.1	8243.2	63	325;326;327	492;493;494	493
AIVQGAQYATR	Cre01.g047450.t1.1	11		1176.63	TRUE	TRUE	2	0.00099036	85.813					4197.8				64	328	495	495
AIVWSPEGLAELNK	chlB.p01	14		1525.81	TRUE	TRUE	2	0.0075879	42.52									65	329;330;331	496;497;498	496
ALAFIDPDR	Cre12.g509650.t1.2	9		1016.53	TRUE	TRUE	2	0.0043598	51.276									66	332;333;334;335;336	499;500;501;502;503	499
ALDAPNVR	Cre03.g203850.t1.2	8		854.461	TRUE	TRUE	2	2.0045e-06	89.355					6862.5	7362			67	337;338	504;505	505
ALDDLAVK	Cre01.g013400.t1.1	8		843.47	TRUE	TRUE	2	6.4164e-06	86.794					25519				68	339	506	506
ALEDAVVK	Cre01.g001750.t1.2	8		843.47	TRUE	TRUE	2	0.0078192	60.019						20203			69	340;341	507;508	507
ALEEANADLEVK	CON__P02533;CON__P19012;CON__ENSEMBL:ENSP00000377550;CON__Q6IFX2;CON__P13646-1;CON__P08779	12		1300.65	FALSE	FALSE	2	0.0012771	83.358							9310.2	7508	70	342;343;344	509;510;511;512;513;514;515;516;517;518;519;520;521;522	512
ALEEDQYIR	Cre13.g603225.t1.1	9		1135.55	TRUE	TRUE	2	0.0017246	60.828									71	345	523	523
ALGSLELR	Cre10.g440500.t2.1;Cre10.g440500.t1.1	8		857.497	TRUE	FALSE	2	0.00052772	64.207									72	346;347;348;349	524;525;526;527	527
ALMLSDPFTNEIDR	Cre07.g318600.t1.2	14		1620.78	TRUE	TRUE	2	4.5622e-05	79.614					1570.3	1396.6			73	350;351	528;529;530;531;532	532
ALNEINQFYQK	CON__P02663	11		1366.69	TRUE	TRUE	2;3	1.1917e-31	129.74					37722	49306	24566	29803	74	352;353;354;355;356;357;358;359;360;361;362;363;364;365;366;367;368;369;370;371;372;373;374	533;534;535;536;537;538;539;540;541;542;543;544;545;546;547;548;549;550;551;552;553;554;555;556;557;558;559;560;561;562;563;564;565;566;567;568;569;570;571;572;573;574;575;576;577;578;579;580;581;582;583;584;585;586;587;588;589;590;591;592;593;594;595;596;597;598;599;600;601;602;603;604	592
ALNPIVALLATK	Cre12.g490350.t1.1	12		1222.76	TRUE	TRUE	2	0.034107	46.069					1147.9	1040.7			75	375;376	605;606	605
ALPAPIEK	CON__sp|P01870|IGHG_RABIT	8		837.496	TRUE	TRUE	2	5.8859e-05	79.474	36702	27685	27763		79340		23023	24054	76	377;378;379;380;381;382;383;384;385;386;387;388;389;390;391;392;393;394;395;396;397;398;399;400;401;402;403;404	607;608;609;610;611;612;613;614;615;616;617;618;619;620;621;622;623;624;625;626;627;628;629;630;631;632;633;634;635;636;637;638;639;640;641;642;643;644;645;646;647;648;649;650;651;652;653;654;655;656;657;658;659;660;661;662	619
ALPDVNTR	Cre16.g693202.t1.1	8		884.472	TRUE	TRUE	2	0.027	40.352									77	405	663	663
ALQNTVLK	Cre05.g234550.t2.1;Cre05.g	8		885.528	TRUE	FALSE	2	0.025326	51.193					11906				78	406	664	664
ALSAAAAEGAAAEAQA	sp|P17040|	16		1371.66	TRUE	TRUE	2	2.0459e-28	110.84		573.3	2011.1	1760.2	19549		8074.8	17780	79	407;408;409;410;411;412;413;414;415;416;417;418;419;420	665;666;667;668;669;670;671;672;673;674;675;676;677;678;679;680;681;682;683;684;685;686;687;688;689;690;691;692;693;694;695;696;697;698;699;700;701;702;703;704;705;706;707;708;709	678
ALSNYVFGNSAADPFFTEMDR	Cre07.g318800.t1.2	21		2351.05	TRUE	TRUE	3	2.5809e-48	127.32					7103	5976.6			80;81	421;422;423;424	710;711;712;713;714;715;716;717;718;719;720;721;722;723	722	7
ALTDCQIK	Cre17.g702500.t1.2	8		947.475	TRUE	TRUE	2	5.4974e-05	79.713					8878.4	7222.7			82	425;426	724;725	725
AMFDVAPPVVWR	Cre01.g001750.t1.2	12		1386.71	TRUE	TRUE	2	0.0064602	51.286									83	427;428	726;727	726
AMKPWIQPK	CON__P02663	9	1	1097.61	TRUE	TRUE	3	0.00019214	68.224					14617	21499			84;85	429;430;431;432;433;434	728;729;730;731;732;733;734	733	1
ANGVVAFER	Cre08.g373450.t1.1	9		961.498	TRUE	TRUE	2	0.0017696	60.064									86	435	735	735
ANLMAGGDNCSR	Cre06.g278087.t1.1	12		1264.53	TRUE	TRUE	2	2.932e-11	90.614					2056.6				87	436;437;438	736;737;738	737
ANPLHQQPR	Cre14.g617400.t1.2;Cre14.g617450.t1.2	9		1059.56	FALSE	FALSE	2;3	4.202e-103	166.52		3652.4	6050	5128.1	78603	75532	82093	172100	88	439;440;441;442;443;444;445;446;447;448;449;450;451;452;453;454;455;456;457;458;459;460;461;462;463;464;465;466;467;468;469;470;471;472;473;474;475;476;477;478;479;480;481;482;483;484;485;486;487;488;489;490;491;492;493;494;495	739;740;741;742;743;744;745;746;747;748;749;750;751;752;753;754;755;756;757;758;759;760;761;762;763;764;765;766;767;768;769;770;771;772;773;774;775;776;777;778;779;780;781;782;783;784;785;786;787;788;789;790;791;792;793;794;795;796;797;798;799;800;801;802;803;804;805;806;807;808;809;810;811;812;813;814;815;816;817;818;819;820;821;822;823;824;825;826;827;828;829;830;831;832;833;834;835;836;837;838…	860
ANTFVSEAK	Cre03.g194850.t1.2	9		965.482	TRUE	TRUE	2	0.017848	53.124							783.25		89	496	873	873
APAPAAGGGDYDY	Cre07.g339150.t1.1	13		1223.51	TRUE	TRUE	2	4.7737e-25	104.82					4854.3	4625.7		4729	90	497;498;499;500;501;502;503;504;505;506;507;508;509;510	874;875;876;877;878;879;880;881;882;883;884;885;886;887;888;889;890;891;892;893;894;895	879
APGLHDPIEPEYSILK	Cre06.g307500.t1.1	16		1777.93	TRUE	TRUE	3	0.0041061	41.695						2383.9			91	511	896	896
APSTYGGGLSVSSR	CON__P08779	14		1337.66	TRUE	TRUE	2	0.0077631	42.242									92	512	897	897
APSVFPLAPCCGDTPSSTVTLGCLVK	CON__sp|P01870|IGHG_RABIT;CON__tr|A0A0C6G052|A0A0C6G052_RABIT	26		2733.32	FALSE	FALSE	3	3.8815e-67	138.44					20840	16461		31672	93	513;514;515;516;517;518;519;520;521;522;523;524;525;526;527;528;529;530;531;532;533;534;535	898;899;900;901;902;903;904;905;906;907;908;909;910;911;912;913;914;915;916;917;918;919;920;921;922;923;924;925;926;927;928;929;930;931;932	903
APVLSDSSCK	CON__P00761	10		1062.5	TRUE	TRUE	2	2.6432e-06	94.692			436.55	534.59					94	536;537;538	933;934;935	935
AQASDVNAVGLK	Cre07.g314150.t1.2	12		1171.62	TRUE	TRUE	2	0.0045753	64.827						4830.1			95	539;540;541	936;937;938	937
AQLLEAGAK	Cre13.g581650.t1.2	9		899.508	TRUE	TRUE	2	0.0037916	52.167									96	542;543;544	939;940;941	939
ASAAAAEPPPPEQQPNNAAAR	Cre03.g187800.t1.2	21		2056.99	TRUE	TRUE	3	2.0815e-31	108.71					937.26	1819.6			97	545;546;547	942;943;944;945;946;947	946
ASAGVAPLEK	Cre01.g056331.t1.1	10		941.518	TRUE	TRUE	2	0.0011232	68.107					5080.2	4576.7			98;99	548;549;550;551	948;949;950;951;952	952
ASEEAVVAAIR	Cre02.g085900.t1.2	11		1114.6	TRUE	TRUE	2	0.0038487	60.255						5350.2			100	552;553;554;555;556	953;954;955;956;957	954
ASLLVAR	Cre06.g278087.t1.1	7		728.454	TRUE	FALSE	2	0.00056707	88.029					6065.5				101	557	958	958
ASLVGDSTQTQESNS	clpP.p01	15		1522.67	TRUE	TRUE	2	4.5214e-24	116.58							3231.6	2384.2	102	558;559;560	959;960;961;962;963;964;965;966;967;968;969;970;971;972	961
ASSTATAPRPTAPK	Cre10.g444700.t1.1	14	1	1354.72	TRUE	TRUE	3	8.7364e-17	108.97					11719	10749	880.11	3015	103	561;562;563;564	973;974;975;976;977	975
ASSTVSNDIQGFK	Cre09.g394750.t1.2	13		1352.66	TRUE	TRUE	2	0.0027923	63.181					13826	7303.4			104	565;566;567;568;569;570;571;572;573;574;575;576;577;578	978;979;980;981;982;983;984;985;986;987;988;989;990;991;992;993;994	989
ASTAVTTDMSK	Cre11.g476750.t1.2	11		1110.52	TRUE	TRUE	2	0.0018377	81.92						892.14			105	579	995	995
ASTLASGVPSR	CON__sp|P01685|KV04_RABIT;CON__sp|P01695|KV14_RABIT;CON__sp|P01696|KV15_RABIT	11		1044.56	TRUE	FALSE	2	5.5566e-43	138.99	90116	5566.3	3200.3	2307.1	39035	24323		2453.1	106	580;581;582;583;584;585;586;587	996;997;998;999;1000;1001;1002;1003;1004;1005;1006;1007;1008	1004
ASTLASGVSSR	CON__tr|A0A0C6G5I3|A0A0C6G5I3_RABIT;CON__sp|P01690|KV09_RABIT;CON__sp|P01688|KV07_RABIT;CON__sp|P01686|KV05_RABIT;CON__sp|P01683|KV02_RABIT;CON__sp|P01691|KV10_RABIT	11		1034.54	TRUE	FALSE	2	0.022584	54.683								1166.2	107	588;589	1009;1010	1010
ASTLESGVPSR	CON__sp|P01687|KV06_RABIT	11		1102.56	TRUE	TRUE	2	1.1269e-84	161.93	9082.2	4444.8	8470	984.72	21672	14133	9795.9	7512	108	590;591;592;593;594;595;596;597;598;599;600;601;602;603;604;605;606;607;608;609;610;611;612;613;614;615;616;617;618;619	1011;1012;1013;1014;1015;1016;1017;1018;1019;1020;1021;1022;1023;1024;1025;1026;1027;1028;1029;1030;1031;1032;1033;1034;1035;1036;1037;1038;1039;1040;1041;1042;1043;1044;1045;1046;1047;1048;1049;1050;1051;1052;1053;1054;1055;1056	1043
ATAGDTHLGGEDFDER	Cre08.g372100.t1.2	16		1689.72	TRUE	TRUE	3	0.026762	23.527					2799.8				109	620	1057	1057
ATAIEAENYVK	Cre02.g085450.t1.2	11		1207.61	TRUE	TRUE	2	2.8365e-11	91.313					16299	14210			110	621;622;623;624;625;626;627;628;629;630;631;632;633;634;635;636;637;638;639;640;641;642;643;644;645;646;647;648;649;650;651;652;653;654;655;656;657;658;659;660;661;662	1058;1059;1060;1061;1062;1063;1064;1065;1066;1067;1068;1069;1070;1071;1072;1073;1074;1075;1076;1077;1078;1079;1080;1081;1082;1083;1084;1085;1086;1087;1088;1089;1090;1091;1092;1093;1094;1095;1096;1097;1098;1099;1100;1101;1102;1103;1104;1105;1106;1107;1108	1069
ATASTAGDQDPHIYK	Cre02.g099850.t1.1	15		1573.74	TRUE	TRUE	3	2.2683e-06	81.128					2079.6	1246.1			111	663;664	1109;1110	1109
ATEEVLGLAAK	Cre07.g339150.t1.1	11		1100.61	TRUE	TRUE	2	0.029675	51.286								10035	112	665	1111;1112	1112
ATFDNPAYER	Cre03.g185550.t1.2	10		1182.53	TRUE	TRUE	2	0.028839	46.844					1466.5			5757	113	666;667	1113;1114	1113
ATGQALPGLTHK	Cre01.g001750.t1.2	12		1192.66	TRUE	TRUE	3	6.9111e-32	123.95					18617	9065.8			114	668;669;670;671	1115;1116;1117;1118	1118
ATPATTAALPHQAR	Cre03.g187800.t1.2	14		1404.75	FALSE	FALSE	3	0.00049761	63.181					3043.2				115	672	1119	1119
ATPAVSEIVDK	Cre13.g581650.t1.2	11		1128.6	TRUE	TRUE	2	0.0077345	48.568									116	673;674;675;676;677	1120;1121;1122;1123;1124	1120
ATQSVQTFGR	Cre13.g573351.t1.2	10		1093.55	TRUE	TRUE	2	3.7701e-43	135.56			898.35	761.6					117	678;679;680;681	1125;1126;1127;1128;1129;1130;1131	1129
ATTEPEIWNAIK	Cre02.g141400.t1.2	12		1371.7	TRUE	TRUE	2	0.0072885	49.448									118	682;683;684;685;686;687;688;689	1132;1133;1134;1135;1136;1137;1138;1139	1138
ATTLMKSVASTSGAASAR	Cre14.g617400.t1.2;Cre14.g617450.t1.2	18	1	1708.88	FALSE	FALSE	3	2.3253e-10	70.094									119	690;691	1140;1141	1140	10
AVADALDMPEVPPR	Cre01.g001750.t1.2	14		1479.74	TRUE	TRUE	2	0.0037871	52.527					7814.2				120	692;693;694;695	1142;1143;1144;1145	1145
AVDKPKPR	Cre14.g617400.t1.2	8	2	909.54	TRUE	TRUE	2;3	8.9998e-15	104.44						9280.6			121;122;123	696;697;698;699;700;701;702;703;704;705;706;707;708;709;710;711;712;713;714;715;716;717;718;719;720;721;722;723;724;725;726;727;728;729;730;731;732;733;734;735;736	1146;1147;1148;1149;1150;1151;1152;1153;1154;1155;1156;1157;1158;1159;1160;1161;1162;1163;1164;1165;1166;1167;1168;1169;1170;1171;1172;1173;1174;1175;1176;1177;1178;1179;1180;1181;1182;1183;1184;1185;1186;1187;1188;1189;1190;1191;1192;1193;1194;1195;1196;1197;1198;1199;1200;1201;1202;1203;1204;1205;1206;1207;1208;1209;1210;1211;1212;1213;1214;1215;1216;1217;1218;1219;1220;1221;1222;1223;1224;1225…	1234
AVDPASVTVPPEDFPSMLER	Cre01.g001750.t1.2	20		2156.05	TRUE	TRUE	2;3	2.0877e-14	82.765								4107.7	124	737;738;739;740;741	1278;1279;1280;1281;1282	1278
AVGLTAVNGISDGDYR	Cre09.g387282.t1.1	16		1606.8	TRUE	TRUE	2	0.022676	34.87									125	742	1283	1283
AVGTTLSHEVTK	Cre13.g592200.t1.2	12		1241.66	TRUE	TRUE	3	0.0086816	33.589									126	743	1284	1284
AVHGANWEALPEK	Cre07.g336950.t1.1	13		1420.71	TRUE	TRUE	3	0.023394	29.638					3206.3				127	744;745	1285;1286	1285
AVITVPAYFNDSQR	Cre06.g250100.t1.2;sp|P07708|	14		1579.8	TRUE	FALSE	2	0.0020465	62.287								6950.4	128	746;747	1287;1288;1289	1289
AVNGNIIPSSTGAAK	Cre12.g485150.t1.2	15		1398.75	TRUE	TRUE	2	0.0029284	48.216									129	748;749	1290;1291	1290
AVPYPQR	CON__P02666	7		829.445	TRUE	TRUE	2	0.013789	59.609			5255.7		23112			4975.3	130	750;751;752;753;754;755	1292;1293;1294;1295;1296;1297	1292
AVQESIDANKPPGAK	Cre02.g088900.t1.2	15	1	1523.79	TRUE	TRUE	3	0.00013287	61.409					1432.9				131	756	1298	1298
AVQQLLSNPEAGAEDTVLR	Cre12.g520600.t1.2	19		2010.04	TRUE	TRUE	2	3.6129e-18	89.011									132	757	1299	1299
AVSALDIPILVCDQR	Cre03.g185550.t1.2	15		1668.89	TRUE	TRUE	2	0.00021448	68.168									133	758	1300	1300
AVTLDGVTR	Cre07.g350750.t1.2	9		930.513	TRUE	TRUE	2	0.00027169	79.986						4962			134	759;760	1301;1302	1301
AVVTVPAYFNDSQR	Cre08.g372100.t1.2	14		1565.78	TRUE	TRUE	2	0.0019859	65.219						4462.8			135	761;762;763;764	1303;1304;1305;1306	1305
AVYECLR	rbcL.p01	7		909.438	TRUE	TRUE	2	0.0027672	76.847						7603	9873.5	8796.8	136	765;766;767	1307;1308;1309;1310;1311;1312	1307
AYGVLTEDGISLR	Cre06.g257601.t1.2	13		1392.72	TRUE	TRUE	2	0.0082787	59.227					4195.2	5359.1			137	768;769;770;771;772;773;774;775	1313;1314;1315;1316;1317;1318;1319;1320;1321;1322	1320
AYLSGLR	atpA.p01	7		778.434	TRUE	TRUE	2	0.014623	54.787									138	776	1323	1323
AYNATFR	Cre16.g656650.t1.1	7		841.408	TRUE	TRUE	2	0.0016809	76.035									139	777	1324	1324
AYNMGSGVR	Cre13.g567950.t1.2	9		953.439	TRUE	TRUE	2	0.0061055	54.982						1668			140	778	1325	1325
AYVSNESAIR	Cre02.g120100.t1.2;Cre02.g120150.t1.2	10		1108.55	FALSE	FALSE	2	6.0805e-143	185.61	16263	16902	9195.2	9005.4	120760	64789	22915		141	779;780;781;782;783;784;785;786;787;788;789;790;791;792;793;794;795;796;797;798;799;800;801;802;803;804;805;806;807;808;809;810;811;812;813;814;815;816;817;818;819;820;821	1326;1327;1328;1329;1330;1331;1332;1333;1334;1335;1336;1337;1338;1339;1340;1341;1342;1343;1344;1345;1346;1347;1348;1349;1350;1351;1352;1353;1354;1355;1356;1357;1358;1359;1360;1361;1362;1363;1364;1365;1366;1367;1368;1369;1370;1371;1372;1373;1374;1375;1376;1377;1378;1379;1380;1381;1382;1383;1384;1385;1386;1387;1388;1389;1390;1391;1392;1393;1394;1395;1396;1397;1398;1399;1400;1401;1402;1403;1404;1405…	1363
CAVAALEQLR	Cre16.g659950.t1.1	10		1129.59	TRUE	TRUE	2	0.016982	46.844							3277.5		142	822;823	1481;1482	1481
CFEDDDIVHVAGK	Cre13.g562150.t1.2	13		1503.67	TRUE	TRUE	3	0.004027	39.006									143	824;825	1483;1484	1484
CGAGVNNIPVPK	Cre07.g344400.t1.2;Cre07.g344550.t1.2	12		1224.63	TRUE	FALSE	2	0.0094053	44.564									144	826	1485	1485
CGMSQMSAGSR	Cre06.g296700.t1.2	11		1170.46	TRUE	TRUE	2	0.032498	49.934					409.09				145	827	1486	1486
CKVPVQQALR	Cre06.g250100.t1.2	10	1	1197.67	TRUE	TRUE	3	0.02802	26.889								3166.9	146	828	1487	1487
CLPVAPNK	Cre12.g529600.t1.2	8		897.474	TRUE	TRUE	2	0.0083834	50.127									147	829	1488	1488
CLVELK	Cre06.g307500.t1.1	6		760.415	TRUE	TRUE	2	8.2833e-05	94.669					4469.1	2820.2			148	830;831	1489;1490	1490
CPTPAQTVR	Cre03.g156600.t1.2	9		1028.51	TRUE	TRUE	2	0.00024322	80.755					2470.5	2731.8			149	832;833;834;835	1491;1492;1493;1494;1495;1496;1497;1498;1499;1500;1501;1502;1503	1501
DAAASGSNPPFR	Cre02.g104300.t1.1	12		1188.55	TRUE	TRUE	2	0.0010523	84.605					2212.2	2615.6			150	836;837	1504;1505	1505
DAAEVAASLTGLALK	Cre04.g218150.t1.2	15		1428.78	TRUE	TRUE	2	0.012917	44.925					1771.2				151	838	1506	1506
DATKWTRMSKK	Cre03.g204250.t1.2	11	3	1350.71	TRUE	TRUE	2	0.0020678	46.352									152	839;840	1507;1508	1508
DATTNACVVTLK	Cre02.g104300.t1.1	12		1291.64	TRUE	TRUE	2	0.024303	32.295									153	841;842	1509;1510	1509
DCAYGLAR	Cre05.g234550.t2.1;Cre05.g	8		924.412	TRUE	FALSE	2	0.00046756	73.324							5567.1		154	843;844;845;846;847	1511;1512;1513;1514;1515	1511
DDLPVPGGEFPAPADGEEAAAGDAEAR	Cre16.g653350.t1.2	27		2623.17	TRUE	TRUE	3	0.00068467	38.196						2654.6			155	848	1516	1516
DETGASQTPWAK	Cre17.g701700.t2.1;sp|P08924|	12		1289.59	TRUE	FALSE	2	0.016132	58.098					2685.5				156	849	1517	1517
DFLETGTIR	Cre07.g344400.t1.2;Cre07.g344550.t1.2	9		1050.53	TRUE	FALSE	2	0.019852	39.305									157	850;851	1518;1519	1518
DFQPANKR	Cre02.g120100.t1.2	8	1	974.493	TRUE	TRUE	2	6.4687e-06	89.142									158	852;853;854;855;856;857;858;859;860;861;862;863;864	1520;1521;1522;1523;1524;1525;1526;1527;1528;1529;1530;1531;1532	1523
DGFLVEGR	Cre12.g485150.t1.2	8		891.445	TRUE	TRUE	2	0.010132	47.96									159	865	1533	1533
DGVSTTVIDAR	Cre07.g356350.t1.1	11		1132.57	TRUE	TRUE	2	0.0056933	58.172						6483			160	866;867;868;869;870;871;872;873;874;875;876;877;878;879;880;881;882;883;884;885;886;887	1534;1535;1536;1537;1538;1539;1540;1541;1542;1543;1544;1545;1546;1547;1548;1549;1550;1551;1552;1553;1554;1555	1544
DHTLSTEANLSK	Cre06.g296700.t1.2	12		1314.64	TRUE	TRUE	3	6.687e-16	110.08					3508.2				161	888;889	1556;1557	1556
DKVRYADAMKAYK	Cre01.g029450.t1.1	13	3	1557.8	TRUE	TRUE	2	0.0027349	47.712									162	890;891;892	1558;1559;1560	1559
DLEDQVK	Cre01.g001750.t1.2	7		845.413	TRUE	TRUE	2	0.020919	56.122						1888.4			163	893	1561	1561
DLGPYFSR	Cre10.g444700.t1.1	8		953.461	TRUE	TRUE	2	0.00035878	78.149						11777			164	894;895;896;897;898;899;900;901;902;903;904;905;906;907;908;909;910;911;912;913	1562;1563;1564;1565;1566;1567;1568;1569;1570;1571;1572;1573;1574;1575;1576;1577;1578;1579;1580;1581;1582	1574
DLPGQQQANIER	Cre02.g086600.t1.2	12		1367.68	TRUE	TRUE	2	0.031077	51.135								4099.4	165	914	1583;1584	1584
DLSCVVSNYR	Cre06.g308500.t1.2	10		1211.56	TRUE	TRUE	2	0.0083526	46.352									166	915;916;917;918;919	1585;1586;1587;1588;1589	1589
DMIKALDYLHGNK	Cre10.g428650.t1.2	13	1	1516.77	TRUE	TRUE	2	0.0032392	73.435									167	920	1590	1590
DNVALPGLAAFFK	Cre09.g387800.t1.2	13		1361.73	TRUE	TRUE	2	0.0085976	57.106						560.3			168	921;922	1591;1592	1591
DNVFVGR	Cre09.g389689.t1.1	7		805.408	TRUE	TRUE	2	0.00077019	81.32									169	923;924	1593;1594	1593
DPIPQLK	Cre02.g099850.t1.1	7		809.465	TRUE	TRUE	2	0.016938	57.281						2393			170	925	1595	1595
DPMQVLR	Cre02.g120100.t1.2;Cre02.g120150.t1.2	7		857.443	FALSE	FALSE	2	0.00055558	78.324		1067	1994.4	7252.7		3702.4		2038.2	171	926;927;928;929;930;931	1596;1597;1598;1599;1600;1601	1598	13
DPQLVYEK	Cre09.g394750.t1.2	8		990.502	TRUE	TRUE	2	6.2653e-06	86.882					5102.7				172	932;933	1602;1603	1602
DTDILAAFR	rbcL.p01	9		1020.52	TRUE	TRUE	2	4.0533e-11	105.52							9492.3	8333.8	173	934;935;936	1604;1605;1606;1607;1608;1609;1610;1611;1612;1613;1614;1615;1616;1617;1618;1619	1617
DTGDFSTDAAAADDLIR	Cre01.g001750.t1.2	17		1752.78	TRUE	TRUE	2;3	3.4585e-62	145.54					10992	19067	11470	19988	174	937;938;939;940;941;942;943;944;945;946;947;948;949;950;951;952;953;954;955;956;957;958;959;960;961	1620;1621;1622;1623;1624;1625;1626;1627;1628;1629;1630;1631;1632;1633;1634;1635;1636;1637;1638;1639;1640;1641;1642;1643;1644;1645;1646;1647;1648;1649;1650;1651;1652;1653;1654;1655;1656;1657;1658;1659;1660;1661;1662;1663	1629
DTLMISR	CON__sp|P01870|IGHG_RABIT	7		834.427	TRUE	TRUE	2	2.4321e-13	108.7	1556.2		1135.3	1083.3	19205	10720	8105.4	10705	175;176	962;963;964;965;966;967;968;969;970;971;972;973;974;975;976;977	1664;1665;1666;1667;1668;1669;1670;1671;1672;1673;1674;1675;1676;1677;1678;1679;1680;1681;1682;1683;1684	1674	5
DTLVCGINPFLSR	chlN.p01	13		1490.76	TRUE	TRUE	2	0.00089384	73.927					5699.5	4440.4			177	978;979;980	1685;1686;1687;1688;1689;1690;1691;1692	1691
DVESAADLASASK	Cre11.g481500.t1.2	13		1262.6	TRUE	TRUE	2	0.0056746	49.298									178	981;982;983;984	1693;1694;1695;1696	1693
DVGSVDIAGSGASR	Cre07.g346050.t2.1;Cre07.g346	14		1289.62	TRUE	FALSE	2	0.018833	35.527									179	985;986;987	1697;1698;1699	1697
DVLDGKPAQPK	Cre09.g389689.t1.1	11	1	1166.63	TRUE	TRUE	2;3	0.0083628	59.418					8588.6	7570.1			180	988;989;990	1700;1701;1702;1703	1700
DVLLTAR	Cre01.g020918.t1.1	7		786.46	TRUE	TRUE	2	0.012799	60.76						3984.5			181	991	1704	1704
DVPFLVGNTGLTNNQLLLEK	chlN.p01	20		2184.18	TRUE	TRUE	3	4.6263e-06	50.358					4080.4				182	992;993	1705;1706;1707	1706
DVTVEEQKR	Cre02.g073550.t1.2	9	1	1102.56	TRUE	TRUE	2	6.0583e-05	83.948									183	994;995;996;997;998;999;1000;1001;1002	1708;1709;1710;1711;1712;1713;1714;1715;1716;1717;1718;1719	1715
DVVTGDTLCDDKAPIILEK	Cre02.g076250.t1.1	19	1	2101.06	TRUE	TRUE	3	0.0088274	29.603						3674.5			184	1003	1720	1720
DWQPANK	Cre02.g120150.t1.2	7		857.403	TRUE	TRUE	2	0.0092453	60.358									185	1004;1005	1721;1722	1722
DYKPSVVPGSR	Cre13.g576400.t1.2	11	1	1203.62	TRUE	TRUE	2	0.013507	63.864									186	1006	1723	1723
DYQELMNTK	CON__P04264;CON__ENSEMBL:ENSBTAP00000038253	9		1140.51	FALSE	FALSE	2	0.006506	61.344								6419.7	187	1007	1724	1724
EAAALGVDR	Cre17.g719400.t1.1	9		900.466	TRUE	TRUE	2	0.013061	52.549					1867.6		674.55		188	1008;1009;1010	1725;1726;1727	1727
EAEAAAAAAEVEAAAQK	Cre01.g005950.t1.2	17		1599.77	TRUE	TRUE	2	4.1498e-15	105.89							5771.8	5584.1	189	1011;1012;1013;1014	1728;1729;1730;1731	1731
EAEGIYIR	Cre13.g567950.t1.2	8		949.487	TRUE	TRUE	2	0.0027267	68.214							4698.5		190	1015;1016	1732;1733	1732
EAHTLSAVLATPGATAPLLER	Cre48.g761147.t1.1	21		2117.15	TRUE	TRUE	3	0.00033711	38.205					2412.2				191	1017	1734	1734
EALIASTAMQR	Cre01.g001750.t1.2	11		1189.61	TRUE	TRUE	2	0.00081118	74.962					4840.5				192;193	1018;1019;1020;1021;1022;1023	1735;1736;1737;1738;1739;1740	1735	15
EANRTEAAAGLER	Cre08.g362450.t1.2	13	1	1386.69	TRUE	TRUE	3	1.9761e-05	87.989					639.15				194	1024	1741	1741
EAPEVVR	Cre03.g156600.t1.2	7		798.424	TRUE	TRUE	2	0.022017	47.849									195	1025	1742	1742
EATTIVGDGR	Cre07.g339150.t1.1	10		1017.51	TRUE	TRUE	2	4.6421e-10	103.18							2030	2890.9	196	1026;1027	1743;1744	1744
ECALITDGR	Cre03.g206600.t1.2	9		1033.49	TRUE	TRUE	2	0.0049483	53.756					3703.4	2664.3			197	1028;1029;1030	1745;1746;1747	1745
ECEGIYGDFTR	Cre03.g175400.t2.1;Cre03.g175400.t1.2	11		1345.56	TRUE	FALSE	2	9.9334e-15	107.03							20294	11125	198	1031;1032;1033;1034;1035	1748;1749;1750;1751;1752;1753;1754;1755;1756;1757	1750
EDVPSER	CON__P02662	7		830.377	TRUE	TRUE	2	6.221e-20	116.3		4090.1	3673.6	740.48	1127.5	1100.1			199	1036;1037;1038;1039;1040;1041;1042;1043;1044;1045;1046;1047;1048;1049;1050;1051;1052;1053;1054;1055;1056;1057;1058;1059;1060;1061;1062;1063;1064;1065;1066;1067;1068;1069;1070;1071;1072;1073;1074;1075;1076;1077;1078;1079;1080;1081;1082;1083;1084;1085;1086;1087;1088;1089;1090;1091	1758;1759;1760;1761;1762;1763;1764;1765;1766;1767;1768;1769;1770;1771;1772;1773;1774;1775;1776;1777;1778;1779;1780;1781;1782;1783;1784;1785;1786;1787;1788;1789;1790;1791;1792;1793;1794;1795;1796;1797;1798;1799;1800;1801;1802;1803;1804;1805;1806;1807;1808;1809;1810;1811;1812;1813;1814;1815;1816;1817;1818;1819;1820;1821;1822;1823;1824;1825;1826;1827;1828;1829;1830;1831;1832;1833;1834;1835;1836;1837…	1856
EEEELPQGR	Cre16.g671950.t1.1	9		1085.5	TRUE	TRUE	2	0.0025586	66.299			419.82						200	1092	1860	1860
EELSSR	CON__sp|P01870|IGHG_RABIT	6		719.345	TRUE	FALSE	2	3.8433e-22	114.6	7408.5	4895.5	4514.4	5132.4			10884	14754	201	1093;1094;1095;1096;1097;1098;1099;1100;1101;1102;1103;1104;1105;1106;1107;1108;1109;1110;1111;1112;1113;1114;1115;1116;1117;1118;1119;1120;1121;1122;1123;1124;1125;1126;1127;1128;1129;1130;1131;1132;1133;1134;1135;1136;1137;1138;1139;1140;1141;1142;1143;1144;1145;1146;1147;1148;1149;1150;1151;1152;1153;1154;1155;1156;1157;1158;1159;1160;1161;1162;1163;1164;1165;1166;1167;1168;1169;1170;1171;1172…	1861;1862;1863;1864;1865;1866;1867;1868;1869;1870;1871;1872;1873;1874;1875;1876;1877;1878;1879;1880;1881;1882;1883;1884;1885;1886;1887;1888;1889;1890;1891;1892;1893;1894;1895;1896;1897;1898;1899;1900;1901;1902;1903;1904;1905;1906;1907;1908;1909;1910;1911;1912;1913;1914;1915;1916;1917;1918;1919;1920;1921;1922;1923;1924;1925;1926;1927;1928;1929;1930;1931;1932;1933;1934;1935;1936;1937;1938;1939;1940…	1920
EETVSR	Cre06.g288350.t1.1	6		719.345	TRUE	TRUE	2	0.0023936	80.555			924.52	1271.5			3677.9	7989.4	202	1233;1234;1235;1236;1237;1238	2037;2038;2039;2040;2041;2042;2043	2037
EGAVQEGAVAATEGGALGPALR	Cre12.g543900.t1.1	22		2023.03	TRUE	TRUE	3	0.017324	24.552					6302				203	1239;1240	2044;2045	2044
EGIHAQQK	CON__P02662	8		909.467	TRUE	TRUE	2	1.2236e-42	129.55			2791.3	3083.2			13136	13439	204	1241;1242;1243;1244;1245;1246;1247;1248;1249;1250;1251;1252;1253;1254;1255;1256;1257	2046;2047;2048;2049;2050;2051;2052;2053;2054;2055;2056;2057;2058;2059;2060;2061;2062;2063;2064;2065;2066;2067;2068;2069;2070;2071;2072;2073;2074;2075;2076;2077;2078;2079;2080;2081;2082;2083;2084;2085;2086;2087;2088	2052
EGLSPPPPPVTAK	Cre14.g624201.t1.1	13		1288.7	TRUE	TRUE	2	0.0076165	44.511									205	1258;1259;1260;1261	2089;2090;2091;2092	2091
EGLTELTEK	Cre13.g565650.t1.2	9		1018.52	TRUE	TRUE	2	0.0077192	59.908					5514.7				206	1262	2093	2093
EGVSIVHPAR	Cre12.g510800.t1.2	10		1063.58	TRUE	TRUE	3	0.022603	29.743						1752.3			207	1263	2094	2094
EHAPVALGAAGAK	Cre06.g252650.t1.2	13		1190.64	TRUE	TRUE	2;3	1.7655e-16	109.72					6445.4	3599.6			208	1264;1265;1266	2095;2096;2097	2097
EIVACTK	Cre02.g120100.t1.2;Cre02.g120150.t1.2	7		819.416	FALSE	FALSE	2	0.017293	57.177						857.87			209	1267;1268;1269;1270;1271	2098;2099;2100;2101;2102	2100
EIVACTKAFPDAYVR	Cre02.g120100.t1.2;Cre02.g120150.t1.2	15	1	1738.87	FALSE	FALSE	2	8.1457e-06	85.493									210	1272;1273;1274	2103;2104;2105;2106	2106
EKVNELSK	CON__P02662	8	1	945.513	TRUE	TRUE	2	0.011159	54.982		1417.3	1486.4						211	1275;1276	2107;2108	2108
ELAETDSVYDTEK	Cre04.g231222.t2.1;Cre04.g231222.t1.1	13		1498.67	TRUE	FALSE	2	0.0029321	62.081							4823.1		212	1277;1278;1279;1280;1281;1282;1283	2109;2110;2111;2112;2113;2114;2115	2109
ELIEETFTPLVLK	Cre12.g490350.t1.1	13		1530.85	TRUE	TRUE	2	0.0031136	60.157									213	1284;1285;1286;1287;1288	2116;2117;2118;2119;2120	2118
ELIIGDR	atpA.p01;sp|P11095|;sp|P11094|	7		814.455	TRUE	FALSE	2	0.0070282	62.659									214	1289	2121	2121
ELNIEER	Cre12.g509650.t1.2	7		901.451	TRUE	TRUE	2	2.2857e-05	94.114					12509	9523.5			215	1290;1291	2122;2123	2123
ELVSSYR	Cre12.g484000.t1.2	7		852.434	TRUE	TRUE	2	6.1503e-07	98.418					2447.9				216	1292	2124	2124
EMNVPMPR	chlN.p01	8		972.452	TRUE	TRUE	2	0.014847	43.808					1778.6				217	1293	2125	2125
EMPFPK	CON__P02666	6		747.363	TRUE	TRUE	2	0.0037269	59.609		6435.7	4602.6	5564.6					218	1294;1295;1296	2126;2127;2128;2129;2130;2131	2127
ENHNSVLGVR	Cre02.g142351.t1.1	10		1123.57	TRUE	TRUE	3	0.0042912	44.863						652.76			219	1297	2132	2132
ENLCSTFCK	CON__P02663	9		1157.48	TRUE	TRUE	2	9.1527e-36	128.27	6337	15148		9003.6	36641	21808	15148	13293	220	1298;1299;1300;1301;1302;1303;1304;1305;1306;1307;1308;1309;1310;1311;1312;1313;1314;1315;1316;1317;1318;1319;1320;1321;1322;1323;1324;1325;1326;1327;1328;1329;1330;1331;1332;1333;1334;1335;1336;1337;1338;1339;1340;1341;1342;1343;1344;1345;1346;1347;1348;1349;1350;1351;1352;1353;1354;1355	2133;2134;2135;2136;2137;2138;2139;2140;2141;2142;2143;2144;2145;2146;2147;2148;2149;2150;2151;2152;2153;2154;2155;2156;2157;2158;2159;2160;2161;2162;2163;2164;2165;2166;2167;2168;2169;2170;2171;2172;2173;2174;2175;2176;2177;2178;2179;2180;2181;2182;2183;2184;2185;2186;2187;2188;2189;2190;2191;2192;2193;2194;2195;2196;2197;2198;2199;2200;2201;2202;2203;2204;2205;2206;2207;2208;2209;2210;2211;2212…	2158
ENNTGSFPR	Cre01.g020918.t1.1	9		1020.46	TRUE	TRUE	2	0.0049483	62.463					1496.1				221	1356;1357	2237;2238	2238
ENVIGLANLDTR	Cre06.g308500.t1.2	12		1313.69	TRUE	TRUE	2	0.0034435	64.104									222	1358;1359;1360	2239;2240;2241	2241
EPSAVVEHEASTSK	Cre15.g643600.t1.2	14		1469.7	TRUE	TRUE	3	0.00049704	63.185					5051.9	2953.7			223	1361;1362	2242;2243;2244	2242
EQDGAAMSLGR	Cre01.g044800.t1.2	11		1133.51	TRUE	TRUE	2	0.0086712	46.88									224	1363	2245	2245
EQQLEVIAR	Cre01.g044800.t1.2	9		1084.59	TRUE	TRUE	2	0.00017937	82.645					5847.2				225	1364	2246	2246
EQQQADILR	Cre06.g278264.t1.1	9		1099.56	TRUE	TRUE	2	1.2348e-06	91.867					2217.5				226	1365	2247	2247
EREEEELPQGR	Cre16.g671950.t1.1	11	1	1370.64	TRUE	TRUE	3	2.3722e-06	91.313					4916.1	4697.6			227	1366;1367;1368	2248;2249;2250;2251;2252;2253	2248
ESAACTHAVDISALEDR	Cre14.g617400.t1.2	17		1843.84	TRUE	TRUE	2;3	7.6519e-128	179.74					233830	263170	108700	90174	228	1369;1370;1371;1372;1373;1374;1375;1376;1377;1378;1379;1380;1381;1382;1383;1384;1385;1386;1387;1388;1389;1390;1391;1392;1393;1394;1395;1396;1397;1398;1399;1400;1401;1402;1403;1404;1405;1406;1407;1408;1409;1410;1411;1412;1413;1414;1415;1416;1417;1418;1419;1420;1421;1422;1423;1424;1425;1426;1427;1428;1429	2254;2255;2256;2257;2258;2259;2260;2261;2262;2263;2264;2265;2266;2267;2268;2269;2270;2271;2272;2273;2274;2275;2276;2277;2278;2279;2280;2281;2282;2283;2284;2285;2286;2287;2288;2289;2290;2291;2292;2293;2294;2295;2296;2297;2298;2299;2300;2301;2302;2303;2304;2305;2306;2307;2308;2309;2310;2311;2312;2313;2314;2315;2316;2317;2318;2319;2320;2321;2322;2323;2324;2325;2326;2327;2328;2329;2330;2331;2332;2333…	2268
ESINNALYTYR	Cre03.g185250.t1.2	11		1342.65	TRUE	TRUE	2	0.013441	39.73									229	1430;1431;1432	2411;2412;2413	2411
ESVLPSDVTAR	Cre02.g080200.t1.2	11		1172.6	TRUE	TRUE	2	0.015507	58.172							9265.3	7236.3	230	1433;1434	2414;2415;2416;2417	2416
ESVTCTHAVDISALEDR	Cre14.g617450.t1.2	17		1901.88	TRUE	TRUE	2;3	5.3091e-249	212.95	550.2				161210	248550	131690	110640	231	1435;1436;1437;1438;1439;1440;1441;1442;1443;1444;1445;1446;1447;1448;1449;1450;1451;1452;1453;1454;1455;1456;1457;1458;1459;1460;1461;1462;1463;1464;1465;1466;1467;1468;1469;1470;1471;1472;1473;1474;1475;1476;1477;1478;1479;1480;1481;1482;1483;1484;1485;1486;1487;1488;1489;1490;1491;1492;1493;1494;1495;1496;1497;1498;1499;1500;1501;1502;1503	2418;2419;2420;2421;2422;2423;2424;2425;2426;2427;2428;2429;2430;2431;2432;2433;2434;2435;2436;2437;2438;2439;2440;2441;2442;2443;2444;2445;2446;2447;2448;2449;2450;2451;2452;2453;2454;2455;2456;2457;2458;2459;2460;2461;2462;2463;2464;2465;2466;2467;2468;2469;2470;2471;2472;2473;2474;2475;2476;2477;2478;2479;2480;2481;2482;2483;2484;2485;2486;2487;2488;2489;2490;2491;2492;2493;2494;2495;2496;2497…	2485
ETGCLVGVVTTDASK	Cre06.g308500.t1.2	15		1535.75	TRUE	TRUE	2	0.025785	34.485									232	1504	2573	2573
ETLLTPR	Cre07.g346050.t2.1;Cre07.g346	7		828.471	TRUE	FALSE	2	0.0070642	67.981					7192.8				233	1505	2574;2575	2574
ETLTDAEEK	Cre04.g231222.t2.1;Cre04.g231222.t1.1	9		1034.48	TRUE	FALSE	2	7.3172e-05	87.258							424.21		234	1506	2576	2576
ETNITMVPAPGSK	Cre03.g199800.t1.1	13		1343.68	TRUE	TRUE	2	0.010649	38.376									235	1507;1508;1509;1510	2577;2578;2579;2580	2578
EVASNSELVQSSR	CON__P08779	13		1404.68	TRUE	TRUE	2	0.012385	37.613									236	1511	2581	2581
EVATAVKR	Cre16.g659950.t1.1	8	1	872.508	TRUE	TRUE	2	2.9342e-83	157.33									237	1512;1513;1514	2582;2583;2584	2584
EVATNSELVQSGK	CON__P02533	13		1360.68	FALSE	FALSE	2	1.7921e-11	91.62							7310.7	3286.4	238	1515;1516;1517;1518;1519;1520;1521;1522;1523;1524;1525;1526;1527;1528;1529;1530;1531;1532;1533;1534	2585;2586;2587;2588;2589;2590;2591;2592;2593;2594;2595;2596;2597;2598;2599;2600;2601;2602;2603;2604;2605;2606;2607	2601
EVCKDADINR	Cre01.g005950.t1.2	10	1	1218.57	TRUE	TRUE	2	0.021916	48.284									239	1535;1536	2608;2609	2609
EVDYESER	Cre02.g141400.t1.2	8		1025.43	TRUE	TRUE	2	6.803e-32	129.72					1407.4	995.21	683.17	982.49	240	1537;1538;1539;1540	2610;2611;2612;2613;2614;2615;2616	2614
EVEELAGAR	Cre04.g231026.t1.1	9		972.488	TRUE	TRUE	2	2.9353e-70	154.28					8947.7	6556.2	751.61	1117.5	241	1541;1542;1543;1544	2617;2618;2619;2620	2617
EVELEDPVENIGAK	Cre07.g339150.t1.1	14		1540.76	TRUE	TRUE	2	0.00011585	83.061					4459.4		9910.6		242	1545;1546	2621;2622;2623;2624;2625;2626	2623
EVFDDYLR	Cre01.g050950.t1.2	8		1055.49	TRUE	TRUE	2	0.027	40.352									243	1547	2627	2627
EVGADAVSHGATGK	Cre09.g416050.t1.2	14		1297.63	TRUE	TRUE	3	1.0668e-12	94.673						1882.9			244	1548;1549	2628;2629	2628
EVGISEVK	Cre11.g481500.t1.2	8		859.465	TRUE	TRUE	2	0.03026	49.418					4758.2				245	1550	2630	2630
EVGLVDDLTPGPFLK	Cre06.g299650.t1.2	15		1598.86	TRUE	TRUE	2	7.0653e-09	82.529					6299.1	3793.8			246	1551;1552;1553;1554	2631;2632;2633;2634;2635;2636	2633
EVMYESGADGK	Cre07.g314150.t1.2	11		1184.5	TRUE	TRUE	2	0.027669	52.247						1183.7			247	1555	2637	2637
EVSSFDLVNR	Cre12.g543900.t1.1	10		1164.58	TRUE	TRUE	2	0.031938	34.773									248	1556	2638	2638
EVVPGMVLTGMELAEVDGSPR	sp|P17040|	21		2185.08	TRUE	TRUE	3	2.2854e-06	53.033					1298.8	1264.8			249	1557;1558;1559	2639;2640;2641	2640
EVVTVETDHR	Cre03.g200350.t2.1;Cre03.g200350.t1.2	10		1183.58	TRUE	FALSE	3	0.00080768	64.82									250	1560	2642	2642
EWQQIR	Cre02.g085450.t1.2	6		858.435	TRUE	TRUE	2	0.0097272	76.553					8670.5	5382.9			251	1561;1562	2643;2644;2645	2644
EWTAEENR	Cre17.g701700.t2.1;sp|P08924|;Cre14.g630883.t1.1	8		1033.45	FALSE	FALSE	2	2.3552e-05	81.642							531.49		252	1563;1564	2646;2647	2646
EYFSAV	Cre06.g257601.t1.2	6		714.322	TRUE	TRUE	2	0.009019	78.166					2308.1	2758.9			253	1565;1566	2648;2649;2650	2650
EYNAGPHTISVPR	Cre06.g296700.t1.2	13		1439.72	TRUE	TRUE	3	8.8276e-05	77.185						4615.6			254	1567;1568;1569	2651;2652;2653;2654	2652
EYQAELAQLQSK	Cre02.g073550.t1.2	12		1406.7	TRUE	TRUE	2	0.012349	38.3									255	1570;1571;1572;1573;1574	2655;2656;2657;2658;2659	2658
FADESPKPER	Cre02.g099850.t1.1	10	1	1174.56	TRUE	TRUE	3	3.337e-32	123.42					2616.4	2045.2			256	1575;1576	2660;2661	2661
FAGITSLDALR	Cre09.g410650.t1.2;sp|P06934|	11		1162.63	TRUE	FALSE	2	0.013554	39.561									257	1577	2662	2662
FALPQYLK	CON__P02663	8		978.554	TRUE	TRUE	2	1.6682e-06	89.55					13153	15911	13475	13048	258	1578;1579;1580;1581;1582	2663;2664;2665;2666;2667;2668;2669;2670;2671;2672;2673;2674;2675;2676;2677;2678;2679;2680;2681;2682;2683;2684;2685	2679
FASFIDK	CON__P50446;CON__P48668;CON__P04259;CON__P02538;CON__Q9DCV7;CON__Q3KNV1;CON__P08729;CON__P05787;CON__P07744;CON__Q8VED5;CON__Q5XKE5;CON__Q8BGZ7;CON__O95678;CON__Q922U2;CON__P13647;CON__Q9NSB2;CON__Q6ISB0;CON__Q5XQN5;CON__P12035;CON__Q01546	7		826.423	FALSE	FALSE	2	0.017293	57.177								2824.7	259	1583	2686	2686
FASPDSAGASR	Cre12.g553250.t1.2	11		1064.49	TRUE	TRUE	2	0.0037959	74.524					2327.3	1078.5			260	1584;1585	2687;2688	2688
FCDNQLVNK	Cre13.g587100.t1.2	9		1136.53	TRUE	TRUE	2	2.2279e-10	100.25					2801.9	2595.3			261	1586;1587	2689;2690	2689
FCDNQLVNKK	Cre13.g587100.t1.2	10	1	1264.62	TRUE	TRUE	3	0.0022357	74.841					2117.5	1332.5			262	1588;1589	2691;2692	2691
FDDYSTISEANPPR	Cre07.g350750.t1.2	14		1610.72	TRUE	TRUE	2	3.0895e-07	80.746					3368.6				263	1590;1591;1592;1593	2693;2694;2695;2696	2696
FDSANDLPR	Cre08.g373450.t1.1	9		1033.48	TRUE	TRUE	2	0.0018284	66.568					13101	2896.6			264	1594;1595;1596;1597;1598;1599;1600;1601	2697;2698;2699;2700;2701;2702;2703;2704	2700
FEELLK	Cre03.g199800.t1.1	6		777.427	TRUE	TRUE	2	0.00014885	91.584					6037.4	5012.4			265	1602;1603	2705;2706	2705
FEPTAVSAGAR	Cre09.g400150.t1.1	11		1104.56	TRUE	TRUE	2	0.010845	43.604									266	1604	2707	2707
FFLPEF	Cre12.g483650.t1.2	6		798.395	TRUE	TRUE	2	0.033282	54.586					863.09				267	1605	2708	2708
FFVAPFPEVFGK	CON__P02662	12		1383.72	TRUE	TRUE	2	3.1299e-22	117.86					11325	11611	12390	13125	268	1606;1607;1608;1609;1610;1611	2709;2710;2711;2712;2713;2714;2715;2716;2717;2718;2719;2720;2721;2722	2711
FGPTEEYIVR	Cre10.g434750.t1.2	10		1209.6	TRUE	TRUE	2	0.0025381	56.404						5053.4			269	1612;1613;1614;1615;1616	2723;2724;2725;2726;2727	2723
FGQMVAETK	Cre01.g020918.t1.1	9		1009.49	FALSE	FALSE		1
FGSVSCLYYDNR	Cre02.g120100.t1.2;Cre02.g120150.t1.2	12		1479.65	FALSE	FALSE	2;3	1.6778e-33	114.72					2383.8	6653.3	14778		270	1617;1618;1619;1620;1621;1622;1623;1624;1625;1626;1627;1628;1629;1630;1631;1632;1633;1634;1635;1636;1637;1638;1639;1640;1641;1642;1643;1644;1645;1646;1647;1648;1649	2728;2729;2730;2731;2732;2733;2734;2735;2736;2737;2738;2739;2740;2741;2742;2743;2744;2745;2746;2747;2748;2749;2750;2751;2752;2753;2754;2755;2756;2757;2758;2759;2760;2761;2762;2763;2764;2765;2766;2767;2768;2769;2770;2771;2772;2773	2769
FGTVLENVDYNPVTR	Cre02.g141400.t1.2	15		1722.86	TRUE	TRUE	2	3.391e-06	88.561					6586.6	6961.5			271	1650;1651;1652;1653;1654	2774;2775;2776;2777;2778;2779;2780;2781;2782;2783;2784;2785;2786;2787	2783
FIPSLVENR	Cre02.g107750.t1.2	9		1073.59	TRUE	TRUE	2	0.0027781	53.756									272	1655;1656;1657;1658	2788;2789;2790;2791	2790
FKQYAK	Cre48.g761147.t1.1	6	1	783.428	TRUE	TRUE	2	1.1993e-07	99.511									273	1659	2792	2792
FKQYAKGISAKA	Cre48.g761147.t1.1	12	3	1310.73	TRUE	TRUE	3	0.0014433	65.179									274	1660;1661;1662;1663;1664	2793;2794;2795;2796;2797;2798	2797
FLAIDAINK	Cre02.g080200.t1.2	9		1003.57	TRUE	TRUE	2	0.0042519	51.445									275	1665;1666	2799;2800	2800
FLANVDPIDVAR	Cre03.g175400.t2.1;Cre03.g175400.t1.2	12		1328.71	TRUE	FALSE	2	1.4705e-10	106.26							18880	10947	276	1667;1668;1669;1670;1671	2801;2802;2803;2804;2805;2806;2807;2808;2809;2810;2811;2812;2813	2810
FLEQQNK	CON__P50446;CON__P48668;CON__P04259;CON__P02538;CON__Q9DCV7;CON__Q3KNV1;CON__P08729;CON__P05787;CON__P07744;CON__Q8VED5;CON__Q5XKE5;CON__Q8BGZ7;CON__O95678;CON__Q922U2;CON__P13647;CON__Q9NSB2;CON__Q6ISB0;CON__Q5XQN5;CON__P12035;CON__Q01546;CON__H-INV:HIT000292931;CON__Q61726;CON__O43790;CON__Q6NT21;CON__P78385;CON__Q14533;CON__P78386;CON__Q8N1N4-2;CON__Q7RTT2	7		905.461	TRUE	FALSE	2	0.0054586	70.525								7095.8	277	1672;1673	2814;2815;2816	2816
FLEQQNQVLQTK	CON__P04264;CON__ENSEMBL:ENSBTAP00000038253	12		1474.78	FALSE	FALSE	2	3.7001e-31	126.17							13162	12091	278	1674;1675	2817;2818;2819;2820;2821;2822;2823;2824;2825;2826;2827;2828;2829;2830;2831	2831
FLLSNAR	Cre10.g444700.t1.1	7		819.46	TRUE	TRUE	2	0.0076876	66.993							5254.7		279	1676;1677;1678;1679;1680;1681	2832;2833;2834;2835;2836;2837;2838	2838
FLNAFDR	Cre10.g444700.t1.1	7		881.44	TRUE	TRUE	2	0.0015253	83.753					6639.5	7365.3			280	1682;1683;1684	2839;2840;2841;2842;2843;2844;2845;2846;2847	2841
FLVESK	Cre10.g423500.t1.2	6		721.401	TRUE	TRUE	2	0.011931	66.994					4184.9	3626.3			281	1685;1686	2848;2849	2849
FNDALR	Cre05.g238200.t1.2	6		734.371	TRUE	TRUE	2	2.6094e-08	105.27					6495.5		7611.1	6812.8	282	1687;1688;1689;1690;1691;1692	2850;2851;2852;2853;2854;2855;2856	2850
FNDENFK	Cre12.g495951.t2.1;Cre12.g495951.t1.1	7		912.398	TRUE	FALSE	2	4.0687e-07	98.458					17735				283	1693;1694	2857;2858	2857
FNQVSLEER	Cre01.g004450.t1.2	9		1120.55	TRUE	TRUE	2	0.0058127	48.998									284	1695;1696;1697;1698;1699	2859;2860;2861;2862;2863	2863
FQAAELALLEQTCK	chlN.p01	14		1620.82	TRUE	TRUE	2	0.017948	35.832									285	1700	2864	2864
FQLASNAR	Cre05.g234651.t2.1;Cre05.g234651.t1.1	8		905.472	TRUE	FALSE	2	8.2456e-23	116.73					6258				286	1701	2865	2865
FSDQQLR	Cre02.g088900.t1.2	7		892.44	TRUE	TRUE	2	0.023165	58.194						1887			287	1702	2866	2866
FSFSEAEAPQPR	Cre16.g653350.t1.2	12		1364.64	TRUE	TRUE	2	0.0027633	66.023						4576			288	1703;1704;1705	2867;2868;2869	2867
FSQGYK	Cre10.g444700.t1.1	6		728.349	TRUE	TRUE	2	0.033518	54.537						527.33			289	1706	2870	2870
FSSSSGYGGGSSR	CON__P35527	13		1234.52	TRUE	TRUE	2	5.4216e-16	112.82			437.3				651.99		290	1707;1708	2871;2872	2871
FSVPEELFGPLSMK	Cre15.g644051.t1.1	14		1579.8	TRUE	TRUE	2	0.0009685	68.972					1590	1890.6			291	1709;1710	2873;2874	2874
FTQSGIEEK	Cre13.g576650.t1.2	9		1037.5	TRUE	TRUE	2	0.0019296	68.657					1580.1	1336.2			292	1711;1712	2875;2876	2876
FVDVMK	Cre05.g234550.t2.1;Cre05.g	6		737.378	TRUE	FALSE	2	0.0083721	64.563						3949			293	1713;1714	2877;2878	2877
FVGCEIEGK	Cre07.g344400.t1.2;Cre07.g344550.t1.2	9		1037.49	TRUE	FALSE	2	0.0055447	49.418									294	1715;1716	2879;2880	2879
FYEGLK	Cre07.g314600.t1.2	6		755.385	TRUE	TRUE	2	0.03182	50.12									295	1717	2881	2881
GAAADPPSPPSR	Cre09.g400150.t1.1	12		1121.55	TRUE	TRUE	2	3.5301e-22	117.2					1550.7	1182.5			296	1718;1719;1720;1721;1722	2882;2883;2884;2885;2886;2887;2888;2889;2890;2891	2883
GAATPTAHVASPR	Cre10.g464500.t1.2	13		1234.64	TRUE	TRUE	3	3.6573e-05	84.365						749.84			297	1723	2892	2892
GAEDTTVPGEN	Cre09.g410700.t1.2	11		1088.46	TRUE	TRUE	2	0.033856	47.844							481.1		298	1724	2893	2893
GAEEEANWHK	Cre02.g080200.t1.2	10		1169.51	TRUE	TRUE	3	4.8106e-11	103.88					825.61	784.07			299	1725;1726	2894;2895	2895
GAPGEVDPDKQYTFK	Cre10.g444700.t1.1	15	1	1650.79	TRUE	TRUE	2;3	0.0028551	43.05					20145				300	1727;1728;1729;1730	2896;2897;2898;2899;2900;2901	2896
GASFVTLYPEDTFR	Cre16.g653350.t1.2	14		1601.77	TRUE	TRUE	2	0.0027691	53.168					6500.1				301	1731;1732;1733	2902;2903;2904	2903
GATPYGEGVK	Cre08.g358540.t1.1	10		977.482	TRUE	TRUE	2	0.011836	43.297									302	1734	2905	2905
GAVVVPDGSGAVSVK	Cre08.g373450.t1.1	15		1340.73	TRUE	TRUE	2	0.0085801	40.941						6292			303	1735;1736;1737;1738;1739;1740	2906;2907;2908;2909;2910;2911;2912	2910
GAVYAIYDEK	Cre16.g671950.t1.1	10		1127.55	TRUE	TRUE	2	0.0025394	57.785					4522.4				304	1741;1742;1743;1744	2913;2914;2915;2916	2915
GCNPISVR	Cre02.g087700.t1.2	8		901.444	TRUE	TRUE	2	4.316e-05	80.438					6364.3	4846.8		1034.5	305	1745;1746;1747;1748	2917;2918;2919;2920	2917
GDLFAQEIK	Cre01.g005950.t1.2	9		1019.53	TRUE	TRUE	2	0.0018284	59.067									306	1749;1750;1751	2921;2922;2923	2922
GDPSGDHVPPAPR	Cre02.g142351.t1.1	13		1300.62	TRUE	TRUE	3	0.0032085	52.576					866.62	666.26			307	1752;1753	2924;2925	2924
GEDAQQPAAAPAVATA	Cre12.g541150.t1.1	16		1466.7	TRUE	TRUE	2	0.00011562	60.55					1597.5	1739.5			308	1754;1755;1756	2926;2927;2928	2926
GGATAFEVSSR	Cre06.g282000.t1.1;Cre06.g282000.t2.1	11		1080.52	TRUE	FALSE	2	2.223e-23	122.7					7763.1				309	1757	2929	2929
GGGGGLDNAGLVELLSSVPAGADLNK	Cre08.g365632.t1.1	26		2380.22	TRUE	TRUE	3	3.0472e-05	39.579					1355				310	1758	2930;2931;2932	2931
GGPGAQYEGGVVEK	Cre03.g165000.t1.2	14		1346.65	TRUE	TRUE	2	0.0027244	53.3					3189.2	3643.2			311	1759;1760;1761;1762;1763;1764;1765;1766;1767;1768;1769;1770	2933;2934;2935;2936;2937;2938;2939;2940;2941;2942;2943;2944;2945	2937
GGQFVLLGSAPDPK	Cre06.g282000.t1.1;Cre06.g282000.t2.1	14		1384.74	TRUE	FALSE	2	0.00091459	67.136					9733.2	10275			312	1771;1772;1773;1774;1775;1776;1777;1778	2946;2947;2948;2949;2950;2951;2952;2953;2954;2955;2956;2957	2955
GGSFHAFPIPEGESVK	Cre06.g282000.t1.1;Cre06.g282000.t2.1	16		1657.81	TRUE	FALSE	3	0.0087642	32.152					10284				313	1779	2958	2958
GGVETFLLER	Cre01.g050950.t1.2	10		1119.59	TRUE	TRUE	2	0.0071144	47.971									314	1780	2959	2959
GHSLADPDELR	Cre02.g099850.t1.1	11		1208.58	TRUE	TRUE	3	5.2531e-08	86.344									315	1781	2960	2960
GKGDYTVPPAIVR	Cre06.g299650.t1.2	13	1	1371.75	TRUE	TRUE	3	0.0088674	33.273					4623.4	3944.3			316	1782;1783	2961;2962;2963	2961
GLENDLYVR	Cre15.g644051.t1.1	9		1077.55	TRUE	TRUE	2	2.5946e-08	91.867					14501				317	1784;1785;1786;1787;1788;1789;1790;1791;1792;1793;1794;1795;1796;1797;1798;1799;1800;1801;1802;1803;1804;1805;1806;1807;1808;1809;1810;1811;1812;1813;1814;1815;1816;1817;1818;1819;1820;1821;1822	2964;2965;2966;2967;2968;2969;2970;2971;2972;2973;2974;2975;2976;2977;2978;2979;2980;2981;2982;2983;2984;2985;2986;2987;2988;2989;2990;2991;2992;2993;2994;2995;2996;2997;2998;2999;3000;3001;3002;3003;3004;3005;3006;3007	2979
GLQVSGEDVAAAEPDVLR	Cre03.g156600.t1.2	18		1824.92	TRUE	TRUE	2;3	7.9357e-10	69.747					15091	3606		14464	318	1823;1824;1825;1826;1827;1828;1829;1830;1831;1832	3008;3009;3010;3011;3012;3013;3014;3015;3016;3017;3018;3019	3015
GLSAWSAALAR	Cre03.g207400.t1.2	11		1101.59	TRUE	TRUE	2	0.024191	34.773									319	1833	3020	3020
GLVQVQPSAR	Cre15.g643600.t1.2	10		1053.59	TRUE	TRUE	2	1.0612e-15	112.36					8461.6	5825.2			320	1834;1835;1836	3021;3022;3023	3021
GMEVVDTGKPLSVPVGK	atpB.p01	17	1	1711.92	TRUE	TRUE	3	0.032764	24.481						5017.4			321	1837	3024	3024
GPASAIVDR	Cre06.g270100.t1.1	9		884.472	TRUE	TRUE	2	0.00018687	70.908					5842.1				322	1838;1839	3025;3026	3026
GPFPIIV	CON__P02666	7		741.443	TRUE	TRUE	1	0.029847	49.544						14481			323	1840	3027	3027
GPLDTGTER	Cre07.g322176.t1.1	9		944.456	TRUE	TRUE	2	0.00047601	74.464			389.58						324	1841	3028	3028
GQEAPVSYVMIR	Cre01.g020918.t1.1	12		1348.68	TRUE	TRUE	2	0.026739	31.071									325	1842	3029	3029
GQLTPEQVR	Cre13.g592200.t1.2	9		1026.55	TRUE	TRUE	2	0.011325	44.318									326	1843	3030	3030
GQPLEPK	CON__sp|P01870|IGHG_RABIT	7		767.418	TRUE	TRUE	2	0.012211	57.281									327	1844;1845;1846;1847;1848;1849;1850;1851;1852;1853;1854;1855;1856;1857;1858;1859;1860	3031;3032;3033;3034;3035;3036;3037;3038;3039;3040;3041;3042;3043;3044;3045;3046;3047	3042
GSLSVTPEGLPQLR	Cre16.g648050.t1.2	14		1452.79	TRUE	TRUE	2	0.021373	45.992						3513.2			328	1861	3048	3048
GTMTTTHSYTGDQR	Cre01.g010900.t1.2	14		1554.67	TRUE	TRUE	3	2.414e-11	98.942					1037.5	1141.9			329	1862;1863	3049;3050	3049
GVDPAEADKVDSLILTK	Cre01.g020918.t1.1	17	1	1769.94	TRUE	TRUE	3	0.015588	29.603					4912.1	6546.4			330	1864;1865	3051;3052;3053	3052
GVFNIEGGCYAK	Cre02.g141400.t1.2	12		1313.61	TRUE	TRUE	2	0.004021	62.088					7010.7				331	1866;1867	3054;3055	3055
GVLTVTVPR	Cre14.g617400.t1.2;Cre14.g617450.t1.2	9		940.571	FALSE	FALSE	1;2	3.4381e-44	138.98	9381.6	5134.3	3239.2	3541	110710	94568	12658	329050	332	1868;1869;1870;1871;1872;1873;1874;1875;1876;1877;1878;1879;1880;1881;1882;1883;1884;1885;1886;1887;1888;1889;1890;1891;1892;1893;1894;1895;1896;1897;1898;1899;1900;1901;1902;1903;1904;1905;1906;1907;1908;1909;1910;1911;1912;1913;1914;1915;1916;1917;1918;1919;1920;1921;1922;1923;1924;1925;1926;1927;1928;1929;1930;1931;1932;1933;1934;1935;1936;1937;1938;1939;1940;1941;1942;1943;1944;1945;1946;1947…	3056;3057;3058;3059;3060;3061;3062;3063;3064;3065;3066;3067;3068;3069;3070;3071;3072;3073;3074;3075;3076;3077;3078;3079;3080;3081;3082;3083;3084;3085;3086;3087;3088;3089;3090;3091;3092;3093;3094;3095;3096;3097;3098;3099;3100;3101;3102;3103;3104;3105;3106;3107;3108;3109;3110;3111;3112;3113;3114;3115;3116;3117;3118;3119;3120;3121;3122;3123;3124;3125;3126;3127;3128;3129;3130;3131;3132;3133;3134;3135…	3286
GVLVVTVPK	Cre07.g318800.t1.2	9		910.585	FALSE	FALSE	2	0.00013402	84.615					19558	17558			333	1979;1980;1981;1982;1983;1984;1985;1986;1987;1988;1989;1990;1991;1992;1993;1994;1995;1996;1997;1998;1999	3334;3335;3336;3337;3338;3339;3340;3341;3342;3343;3344;3345;3346;3347;3348;3349;3350;3351;3352;3353;3354;3355;3356;3357;3358;3359;3360;3361;3362;3363;3364;3365;3366;3367;3368;3369;3370;3371	3344
GVPLEVGK	Cre07.g356350.t1.1	8		797.465	TRUE	TRUE	2	0.0073995	51.346									334	2000	3372	3372
GVVCQFK	Cre03.g165000.t1.2	7		836.421	TRUE	TRUE	2	0.014963	58.246					3788.7	3237.5			335	2001;2002	3373;3374	3373
GWTIVGK	Cre06.g308500.t1.2	7		759.428	TRUE	TRUE	2	0.022017	47.849									336	2003	3375	3375
GYGYLEDR	Cre12.g530650.t2.1;Cre12.g530650.t1.1;sp|P18949|	8		971.435	TRUE	FALSE	2	0.0060691	62.546					8620.3	9071			337	2004;2005;2006;2007;2008;2009;2010;2011;2012;2013;2014	3376;3377;3378;3379;3380;3381;3382;3383;3384;3385;3386	3376
GYISPQFVTNQER	Cre04.g231222.t2.1;Cre04.g231222.t1.1	13		1537.75	TRUE	FALSE	2	0.00021925	72.705							8618.6		338	2015;2016;2017;2018;2019	3387;3388;3389;3390;3391	3388
GYLPAETAQDK	Cre07.g356350.t1.1	11		1191.58	TRUE	TRUE	2	0.012428	57.225					3511.7				339	2020;2021;2022	3392;3393;3394	3394
GYSALVR	Cre01.g020918.t1.1	7		764.418	TRUE	TRUE	2	0.0031696	74.439					3210.7				340	2023	3395	3395
GYTSPYFVTDPER	Cre17.g741450.t1.2	13		1530.7	TRUE	TRUE	2	0.0022049	65.043							6156.6		341	2024;2025	3396;3397	3397
GYVSEEEAGR	Cre01.g015350.t1.1	10		1095.48	TRUE	TRUE	2	8.667e-08	86.898									342	2026;2027	3398;3399	3398
GYYSPYFVTDPER	Cre07.g339150.t1.1	13		1592.71	TRUE	TRUE	2	0.0036099	55.724							3744	7566.6	343	2028;2029;2030;2031;2032;2033;2034;2035;2036;2037	3400;3401;3402;3403;3404;3405;3406;3407;3408;3409;3410	3402
HAEELKESPGVPK	Cre08.g359350.t1.2	13	1	1419.74	TRUE	TRUE	3	0.017418	29.467						538.11			344	2038	3411	3411
HALEHGDDVLAK	Cre17.g701700.t2.1;sp|P08924|	12		1303.65	TRUE	FALSE	3	0.001075	65.842						1345.2			345	2039;2040	3412;3413	3412
HCAAATPPFPEEINNEPLFK	Cre01.g005950.t1.2	20		2281.08	TRUE	TRUE	3	9.1366e-20	94.281					6100.9				346	2041;2042;2043;2044	3414;3415;3416;3417	3416
HIDTQLTR	Cre06.g250100.t1.2	8		982.52	TRUE	TRUE	2	0.0078192	60.019								406.52	347	2045;2046	3418;3419	3419
HIQKEDVPSER	CON__P02662	11	1	1336.67	TRUE	TRUE	3	2.1593e-06	91.961					5729.3	6825.6			348	2047;2048	3420;3421;3422;3423;3424;3425;3426;3427;3428;3429	3426
HLEAPVIGK	Cre16.g653350.t1.2	9		962.555	TRUE	TRUE	2	0.00011527	72.607					5330.2	7593.7			349	2049;2050;2051;2052;2053;2054	3430;3431;3432;3433;3434;3435;3436	3432
HLLGVSDEER	Cre01.g020918.t1.1	10		1153.57	TRUE	TRUE	3	0.029947	26.045					455.07				350	2055	3437	3437
HMNDPYTPEEK	Cre02.g085450.t1.2	11		1359.58	TRUE	TRUE	3	0.00046323	71.085					1934.8				351	2056	3438	3438
HPGSISCTTTTVEK	Cre02.g104300.t1.1	14		1516.72	TRUE	TRUE	3	2.6812e-17	112.44					1818.7				352	2057	3439	3439
HVGIDTFGASAPAPTLYEK	Cre02.g080200.t1.2	19		1972.99	TRUE	TRUE	3	2.4891e-05	51.786						3973.5			353	2058	3440	3440
HVLPYTAADDK	Cre01.g001750.t1.2	11		1228.61	TRUE	TRUE	3	0.00031062	73.499					7078.9	1984.2			354	2059;2060;2061;2062	3441;3442;3443;3444	3444
IAEIPVGEAYLGR	atpA.p01	13		1386.75	TRUE	TRUE	2	0.012291	48.532					9512.3				355	2063;2064;2065	3445;3446;3447	3445
IALQTMTTTDTR	Cre12.g490350.t1.1	12		1350.68	TRUE	TRUE	2	0.026739	31.071									356	2066	3448	3448
IANAGTVVVEAK	Cre03.g194850.t1.2	12		1170.66	TRUE	TRUE	2	0.010422	61.423					2940.3	1992.4			357	2067;2068	3449;3450	3450
IAQLKK	Cre04.g231222.t2.1;Cre04.g231222.t1.1	6	1	699.464	TRUE	FALSE	2	0.018675	51.903									358	2069;2070	3451;3452	3452
IAQQSDLSPK	Cre12.g524500.t1.2	10		1085.57	TRUE	TRUE	2	4.5221e-06	91.961					1732.3	1312.5			359	2071;2072	3453;3454	3453
IASVKNTQK	Cre06.g259900.t1.2	9	1	987.571	TRUE	TRUE	2	0.00012835	77.192									360	2073	3455	3455
IAVTGA	Cre07.g318800.t1.2	6		530.306	TRUE	TRUE	1	0.018491	61.325						5686.6		4179.7	361	2074;2075	3456;3457	3456
ICFVNK	Cre02.g076250.t1.1	6		779.4	TRUE	TRUE	2	0.015595	61.325						3748.2			362	2076	3458	3458
ICGSIASDEGR	Cre17.g701700.t2.1;sp|P08924|	11		1163.52	TRUE	FALSE	2	2.8894e-31	127.7					5121.3	4836.1			363	2077;2078;2079	3459;3460;3461;3462	3461
IDACSNPDEVRR	Cre16.g665650.t1.1	12	1	1430.66	TRUE	TRUE	3	2.9644e-09	100.69					751.31	498.66			364	2080;2081	3463;3464	3464
IDALNENK	CON__P02754	8		915.466	TRUE	TRUE	2	0.0032316	60.436				1973					365	2082;2083;2084;2085;2086;2087;2088;2089;2090;2091;2092	3465;3466;3467;3468;3469;3470;3471;3472;3473;3474;3475	3466
IDDKLRR	Cre16.g664000.t1.2	7	2	914.53	TRUE	TRUE	2	0.027125	42.914									366	2093	3476	3476
IDLPGAEPER	Cre03.g165000.t1.2	10		1095.56	TRUE	TRUE	2	0.0091403	45.661									367	2094	3477	3477
IEDVTPIPTDSTR	Cre11.g480150.t1.2	13		1442.73	TRUE	TRUE	2	0.013216	37.248									368	2095;2096	3478;3479	3479
IEGADGSWQDK	Cre10.g444700.t1.1	11		1204.54	TRUE	TRUE	2	2.3364e-31	128.36					7007.8	4032			369	2097;2098;2099;2100;2101	3480;3481;3482;3483;3484;3485;3486;3487	3481
IEISELNR	CON__P04264	8		972.524	FALSE	FALSE	2	0.001189	71.692								6983.7	370	2102;2103	3488;3489	3489
IENEVVR	Cre02.g107750.t1.2	7		857.461	TRUE	TRUE	2	0.0020414	81.191								422.82	371	2104	3490	3490
IESMNPNPK	Cre08.g365632.t1.1	9		1028.5	TRUE	TRUE	2	2.4206e-10	99.688					2470.5				372	2105	3491	3491
IFSGLGK	Cre05.g238200.t1.2	7		720.417	TRUE	TRUE	2	0.0076876	66.993					9009.5	7225.2			373	2106;2107	3492;3493	3492
IGETITQR	Cre07.g335200.t1.1	8		916.498	TRUE	TRUE	2	7.4457e-05	78.516					8337.2				374	2108	3494	3494
IGGLPAPDVIR	Cre09.g410700.t1.2	11		1106.64	TRUE	TRUE	2	0.031692	37.968								1742.2	375	2109	3495	3495
IGPFITER	Cre02.g073550.t1.2	8		931.513	TRUE	TRUE	2	0.0039128	57.59									376	2110;2111;2112;2113;2114;2115;2116;2117	3496;3497;3498;3499;3500;3501;3502;3503	3503
IGQNVNPIK	Cre05.g238332.t1.1	9		981.561	TRUE	TRUE	2	0.00039406	76.679					3247.6	2427.6			377	2118;2119	3504;3505	3504
IGQQLVNAR	Cre04.g229300.t1.1	9		997.567	TRUE	TRUE	2	5.1252e-24	122.19					10635	5928.1			378	2120;2121;2122	3506;3507;3508	3506
IHDYGAMR	Cre16.g671950.t1.1	8		961.444	TRUE	TRUE	2	0.030471	38.962									379	2123	3509	3509
IHTFTESDPSK	Cre12.g485150.t1.2	11		1260.6	TRUE	TRUE	2;3	4.2257e-15	111.52					5440.3	3272.5			380	2124;2125;2126	3510;3511;3512	3510
IIEVYGPEASGK	Cre07.g314650.t1.2	12		1261.66	TRUE	TRUE	2	0.004021	62.088					3654.7				381	2127;2128;2129;2130;2131;2132;2133;2134;2135;2136;2137;2138;2139;2140;2141;2142	3513;3514;3515;3516;3517;3518;3519;3520;3521;3522;3523;3524;3525;3526;3527;3528	3517
IIGDYR	Cre01.g044800.t1.2	6		735.392	TRUE	TRUE	2	0.033518	54.537						4053.5			382	2143	3529	3529
IINEPTAAAIAYGLDK	Cre08.g372100.t1.2;sp|P11728|;sp|P11874|	16		1658.89	TRUE	FALSE	2	0.0037883	44.998					4557.6				383	2144;2145	3530;3531	3530
IINEPTAAAIAYGLDKK	Cre08.g372100.t1.2;sp|P11728|;sp|P11874|	17	1	1786.98	TRUE	FALSE	3	0.021109	40.968					2517.6				384	2146	3532	3532
IINEPTAASLAYGFDK	Cre06.g250100.t1.2	16		1708.87	TRUE	TRUE	2	1.078e-09	83.758								3107.7	385	2147;2148;2149;2150;2151;2152	3533;3534;3535;3536;3537;3538;3539	3535
IINEPTAASLAYGFDKK	Cre06.g250100.t1.2	17	1	1836.96	TRUE	TRUE	3	0.025307	22.982									386	2153	3540	3540
IIPGYGGGMSSAK	Cre06.g294950.t1.1	13		1236.62	TRUE	TRUE	2	0.032438	29.912									387	2154	3541	3541
IKVTAGAQ	Cre03.g145787.t1.1	8	1	786.46	TRUE	TRUE	2	0.023479	51.346									388	2155	3542	3542
ILALTGEHPK	Cre06.g296700.t1.2	10		1077.62	TRUE	TRUE	3	0.0019338	56.404					2101.9	8247.7			389	2156;2157;2158;2159;2160	3543;3544;3545;3546;3547;3548	3545
ILAQAGAERPEK	Cre17.g702500.t1.2	12	1	1281.7	TRUE	TRUE	3	0.00019516	84.188					7574.6	5644.5		5999.4	390	2161;2162;2163;2164;2165	3549;3550;3551;3552;3553;3554;3555	3552
ILEMIPAER	Cre13.g576400.t1.2	9		1070.58	TRUE	TRUE	2	0.0055605	62.463					8066.9	4710.2			391	2166;2167;2168;2169;2170	3556;3557;3558;3559;3560;3561;3562	3556
ILPQDGFNYSTTR	Cre03.g175400.t2.1;Cre03.g175400.t1.2	13		1510.74	TRUE	FALSE	2	2.0755e-06	93.348							14419	6113	392	2171;2172;2173	3563;3564;3565;3566;3567;3568;3569;3570;3571;3572;3573;3574	3567
ILQEGDKIK	Cre09.g394750.t1.2	9	1	1042.6	TRUE	TRUE	2	0.0013379	68.657						1558.4			393	2174	3575	3575
ILQLEEVK	Cre04.g231026.t1.1	8		970.57	TRUE	TRUE	2	1.7227e-06	91.318					6196.4		8150.1	3499.5	394	2175;2176;2177;2178;2179;2180;2181;2182;2183;2184;2185;2186;2187;2188;2189;2190;2191;2192;2193	3576;3577;3578;3579;3580;3581;3582;3583;3584;3585;3586;3587;3588;3589;3590;3591;3592;3593;3594;3595	3580
ILTGGPQPIAK	Cre02.g141400.t1.2	11		1093.65	TRUE	TRUE	2	2.9455e-09	99.276					20581	14025	5803.6	5467.3	395	2194;2195;2196;2197;2198;2199;2200;2201;2202;2203;2204;2205;2206;2207;2208;2209;2210;2211;2212;2213;2214;2215	3596;3597;3598;3599;3600;3601;3602;3603;3604;3605;3606;3607;3608;3609;3610;3611;3612;3613;3614;3615;3616;3617;3618;3619;3620	3596
ILVTGPGQGR	rps11.p01	10		996.572	TRUE	TRUE	2	1.6878e-15	110.88					9596.2	6332.3			396	2216;2217	3621;3622	3621
ILYYTGK	Cre02.g076250.t1.1	7		856.469	TRUE	TRUE	2	0.0088581	60.76									397	2218	3623	3623
IMADYCQQPLSK	Cre12.g500950.t1.2	12		1452.67	TRUE	TRUE	2	0.032321	29.805									398	2219	3624	3624
IMDLLEGTR		9		1046.54	TRUE	TRUE	2	0.0019458	58.596		1202.3							399	2220	3625	3625
IMDSNDLER	Cre07.g335200.t1.1	9		1091.49	TRUE	TRUE	2	0.001972	56.632									400	2221	3626	3626
INEDRFDVK	Cre08.g365632.t1.1	9	1	1134.57	TRUE	TRUE	2	0.010543	54.066									401	2222	3627	3627
IPAVQEIVR	Cre06.g250100.t1.2	9		1023.61	TRUE	TRUE	2	4.507e-06	80.688							9348.7		402	2223;2224;2225;2226;2227;2228;2229;2230;2231	3628;3629;3630;3631;3632;3633;3634;3635;3636	3633
IPLPVMLK	Cre12.g530650.t2.1;Cre12.g530650.t1.1;sp|P18949|	8		909.572	TRUE	FALSE	2	0.0032493	67.032					12642	13588	5946.3	9061.5	403	2232;2233;2234;2235	3637;3638;3639;3640;3641;3642;3643;3644;3645;3646;3647;3648;3649	3640
IQAAIEAGK	Cre13.g562150.t1.2	9		899.508	TRUE	TRUE	2	9.0472e-07	93.649					8854.9	7357.7		784.94	404	2236;2237;2238	3650;3651;3652	3652
IQANEAAAAQQTPEAK	Cre03.g163300.t1.2	16		1639.82	TRUE	TRUE	2;3	0.0087642	38.995	5593.5	7256.2							405	2239;2240;2241	3653;3654;3655	3653
IQANEAAAAQQTPEAKR	Cre03.g163300.t1.2	17	1	1795.92	TRUE	TRUE	3	0.0059253	32.746									406	2242	3656	3656
IQASDAVAR	Cre09.g403219.t1.1	9		929.493	TRUE	TRUE	2	1.3737e-16	113.62		595.63		811.97					407	2243;2244;2245;2246;2247;2248;2249	3657;3658;3659;3660;3661;3662;3663	3661
IREEYPDR	Cre12.g549550.t1.2;Cre12.g542250.t1.1;CON__ENSEMBL:ENSBTAP00000025008	8	1	1076.53	TRUE	FALSE	3	0.0014042	59.597						443.74			408	2250	3664	3664
ISDQELAAR	Cre03.g206600.t1.2	9		1001.51	TRUE	TRUE	2	8.6877e-07	93.843	984.18		414.49		3393.3				409	2251;2252;2253;2254;2255	3665;3666;3667;3668;3669;3670	3665
ISHLPTA	Cre01.g051000.t1.1	7		737.407	TRUE	TRUE	2	0.022699	55.604					1561.8				410	2256	3671	3671
ITGASTLDK	Cre06.g250100.t1.2	9		904.487	TRUE	TRUE	2	0.0075001	60.167							559.06	1411.5	411	2257;2258	3672;3673	3673
ITGASTLDKGDVER	Cre06.g250100.t1.2	14	1	1460.75	TRUE	TRUE	3	0.0033476	47.774							4856.3	4000.9	412	2259;2260	3674;3675;3676;3677;3678;3679;3680	3678
ITGIVVQPAVQFSEVQSELATVDK	Cre09.g387800.t1.2	24		2557.36	TRUE	TRUE	3	6.7629e-09	54.072					4849.4				413	2261;2262	3681;3682	3681
ITVVPATYPASEVLK	Cre06.g308500.t1.2	15		1586.89	TRUE	TRUE	2	0.0009883	59.709					5825.2	10282			414	2263;2264;2265;2266;2267;2268;2269;2270	3683;3684;3685;3686;3687;3688;3689;3690;3691;3692;3693;3694	3689
IVAAGTNPVQLTR	Cre07.g339150.t1.1	13		1338.76	TRUE	TRUE	2	9.0511e-23	117.7					2147.6	4005.3	8621.7	8165.5	415	2271;2272;2273;2274;2275;2276;2277	3695;3696;3697;3698;3699;3700;3701;3702;3703;3704;3705;3706;3707;3708;3709;3710	3703
IVAKELAR	Cre06.g282000.t1.1;Cre06.g282000.t2.1	8	1	898.56	TRUE	FALSE	2	0.027026	49.96									416	2278	3711	3711
IVATSPNVK	Cre16.g691000.t1.2	9		927.539	TRUE	TRUE	2	0.0083566	59.153					9297.2	7193.9			417	2279;2280;2281	3712;3713;3714	3714
IVDDSHISVDGK	Cre01.g010900.t1.2	12		1283.64	TRUE	TRUE	3	0.00036046	66.393					2962.2				418	2282	3715	3715
IVDFLADDFK	Cre06.g250100.t1.2	10		1181.6	TRUE	TRUE	2	0.033891	44.543							3017.6		419	2283	3716	3716
IVEKPDNYYQIQR	chlN.p01	13	1	1664.85	TRUE	TRUE	3	0.0020088	60.345					6106.2	7116.3			420	2284;2285	3717;3718;3719;3720	3719
IVGATAPVR	Cre03.g194200.t1.2	9		882.529	TRUE	TRUE	2	0.012205	56.258					5418.9				421	2286	3721	3721
IVGATAPVRA	Cre03.g194200.t1.2	10	1	953.566	TRUE	TRUE	2	0.010304	65.719					3905				422	2287	3722	3722
IVNDGVTIAR	Cre07.g339150.t1.1;Cre17.g741450.t1.2	10		1056.59	FALSE	FALSE	2	0.00049672	84.507					5019.8	3441.1	8635.6		423	2288;2289;2290	3723;3724;3725;3726	3724
IVYAGADR	Cre14.g627488.t1.1	8		863.45	TRUE	TRUE	2	0.021386	42.599									424	2291	3727	3727
IYECHVGMSSEEPK	Cre10.g444700.t1.1	14		1664.72	TRUE	TRUE	3	0.016917	29.355									425	2292	3728	3728
IYNYYK	Cre01.g032650.t2.1;Cre01.g032650.t1.2	6		862.423	TRUE	FALSE	2	0.031528	54.895								620.08	426	2293;2294	3729;3730	3730
KAGADGEAAPAPSPSASASGR	Cre03.g167450.t1.1	21	1	1853.89	TRUE	TRUE	3	4.2154e-09	55.744									427	2295	3731	3731
KANPLHQQPR	Cre14.g617400.t1.2;Cre14.g617450.t1.2	10	1	1187.65	FALSE	FALSE	2;3	5.8572e-166	189.38					1225.5	212070	65446	74846	428;429	2296;2297;2298;2299;2300;2301;2302;2303;2304;2305;2306;2307;2308;2309;2310;2311;2312;2313;2314;2315;2316;2317;2318;2319;2320;2321;2322;2323;2324;2325;2326;2327;2328;2329;2330;2331;2332;2333;2334;2335;2336;2337;2338;2339;2340;2341;2342;2343;2344;2345;2346;2347;2348;2349;2350;2351;2352	3732;3733;3734;3735;3736;3737;3738;3739;3740;3741;3742;3743;3744;3745;3746;3747;3748;3749;3750;3751;3752;3753;3754;3755;3756;3757;3758;3759;3760;3761;3762;3763;3764;3765;3766;3767;3768;3769;3770;3771;3772;3773;3774;3775;3776;3777;3778;3779;3780;3781;3782;3783;3784;3785;3786;3787;3788;3789;3790;3791;3792;3793;3794;3795;3796;3797;3798;3799;3800;3801;3802;3803;3804;3805;3806;3807;3808;3809;3810;3811…	3820
KAQASDVNAVGLK	Cre07.g314150.t1.2	13	1	1299.71	TRUE	TRUE	3	0.022388	58.098						1048.7			430	2353	3943	3943
KDSKRRK	Cre17.g718650.t1.2	7	4	916.557	TRUE	TRUE	2	0.0086218	43									431	2354	3944	3944
KDVDVKK	Cre10.g444300.t1.2	7	2	830.486	TRUE	FALSE	1	0.0062899	48.174									432	2355	3945	3945
KEEAEAAEKKRQAEK	Cre12.g508250.t1.1	15	4	1743.91	TRUE	TRUE	2	0.0017512	46.797									433	2356;2357	3946;3947	3947
KEGTDIVTETDK	Cre02.g085900.t1.2	12	1	1334.66	TRUE	TRUE	3	0.004413	69.846						1508			434	2358	3948	3948
KGLEAKAKAAAEQEAAK	Cre13.g603250.t1.2	17	3	1712.94	TRUE	TRUE	2	0.0031199	41.088									435	2359	3949	3949
KGQDATATGLLEQERK	Cre03.g199759.t2.1;Cre03.g199759.t1.1	16	2	1743.91	TRUE	FALSE	2	0.001046	52.599									436	2360	3950;3951	3951
KIHTFTESDPSK	Cre12.g485150.t1.2	12	1	1388.69	TRUE	TRUE	3	0.0045405	35.657									437	2361	3952	3952
KKKTVK	Cre01.g037050.t1.2	6	3	730.507	TRUE	FALSE	2	0.0029132	85.306									438;439	2362;2363;2364	3953;3954;3955	3954
KLAEKATAR	Cre17.g701700.t2.1;sp|P08924|	9	2	986.587	TRUE	FALSE	2	0.028135	49.466									440	2365	3956	3956
KSTSFAAK	rps11.p01	8	1	838.455	TRUE	TRUE	2	0.017252	47.561									441	2366	3957	3957
KSVVPR	Cre12.g552200.t1.2	6	1	684.428	TRUE	TRUE	2	0.015489	53.554									442	2367	3958	3958
KTAEPAAAAAK	Cre05.g234651.t2.1;Cre05.g234651.t1.1	11	1	1027.57	TRUE	FALSE	2	2.3926e-121	174.23									443	2368;2369	3959;3960	3959
KTKTAK	Cre08.g359350.t1.2	6	2	675.428	TRUE	TRUE	2	1.7629e-15	108.98									444	2370;2371;2372	3961;3962;3963;3964;3965;3966	3962
LAADDFR	CON__P02533;CON__P19012;CON__A2A4G1;CON__P08727;CON__P19001;CON__ENSEMBL:ENSP00000377550;CON__P05784;CON__P08730-1;CON__Q6IFX2;CON__Q148H6;CON__Q9Z2K1;CON__Q3ZAW8;CON__Q7Z3Y7;CON__Q14525;CON__Q9UE12;CON__Q15323;CON__A2A5Y0;CON__Q92764;CON__Q14532;CON__A2AB72;CON__Q497I4;CON__O76015;CON__O76013;CON__O76014;CON__REFSEQ:XP_986630;CON__Q2M2I5;CON__P08779	7		806.392	FALSE	FALSE	2	0.032944	43.808									445	2373	3967	3967
LAAEQIVNDYNYK	Cre12.g509650.t1.2	13		1539.76	TRUE	TRUE	2;3	2.3549e-06	92.65					7191.6	15486			446	2374;2375;2376;2377;2378;2379;2380	3968;3969;3970;3971;3972;3973;3974	3968
LAAGGDVFGPLIR	Cre01.g020918.t1.1	13		1284.72	TRUE	TRUE	2	0.013908	36.944									447	2381	3975	3975
LAALAELPLER	Cre15.g635650.t2.1;Cre15.g635650.t1.2	11		1194.7	TRUE	FALSE	2	0.030027	32.567									448	2382	3976	3976
LAATAPSR	Cre02.g098900.t1.1	8		785.44	TRUE	TRUE	2	0.00012044	75.692		2142.9		6683.1	2989.3	3966.7			449	2383;2384;2385;2386;2387;2388;2389;2390;2391;2392;2393;2394;2395;2396;2397;2398;2399;2400;2401;2402;2403;2404;2405	3977;3978;3979;3980;3981;3982;3983;3984;3985;3986;3987;3988;3989;3990;3991;3992;3993;3994;3995;3996;3997;3998;3999;4000;4001;4002	3992
LAAVISDPK	Cre01.g015350.t1.1	9		912.528	TRUE	TRUE	2	0.0019296	68.657					6514.3				450	2406	4003	4003
LAAYHGDAALGK	Cre14.g630883.t1.1	12		1185.61	TRUE	TRUE	2	0.010771	41.242									451	2407	4004	4004
LADEALEVLGGR	Cre17.g719400.t1.1	12		1241.66	TRUE	TRUE	2	0.027742	30.567									452	2408	4005	4005
LAETAGLK	Cre16.g665650.t1.1	8		801.46	TRUE	TRUE	2	0.030937	38.776									453	2409	4006	4006
LAGLIGNR	chlL.p01	8		812.487	TRUE	TRUE	2	8.7572e-16	108.24					39615	22780	6207.6	15497	454	2410;2411;2412;2413;2414;2415;2416;2417;2418;2419;2420;2421;2422;2423;2424;2425;2426;2427;2428;2429;2430;2431;2432;2433;2434;2435;2436;2437;2438;2439;2440;2441;2442;2443;2444;2445	4007;4008;4009;4010;4011;4012;4013;4014;4015;4016;4017;4018;4019;4020;4021;4022;4023;4024;4025;4026;4027;4028;4029;4030;4031;4032;4033;4034;4035;4036;4037;4038;4039;4040;4041;4042;4043;4044;4045;4046;4047;4048;4049;4050;4051;4052;4053;4054;4055;4056	4037
LANSLALGTSPIVR	Cre07.g314150.t1.2	14		1410.82	TRUE	TRUE	2	0.034146	30.332									455	2446	4057	4057
LAQDLVK	Cre06.g282000.t1.1;Cre06.g282000.t2.1	7		785.465	TRUE	FALSE	2	0.012946	60.589					12796	9585.1			456	2447;2448	4058;4059	4059
LAQLSAISGSK	Cre13.g562150.t1.2	11		1073.61	TRUE	TRUE	2	0.003031	66.267					21141	15430			457	2449;2450;2451;2452;2453;2454;2455;2456;2457;2458;2459;2460;2461;2462;2463;2464;2465	4060;4061;4062;4063;4064;4065;4066;4067;4068;4069;4070;4071;4072;4073;4074;4075;4076;4077;4078;4079;4080	4065
LAQPYAER	Cre16.g693202.t1.1	8		946.487	TRUE	TRUE	2	8.0111e-11	99.305	1228.2	2866.7	719.96		8577.1	7051.4	967.18	1280.6	458	2466;2467;2468;2469;2470;2471;2472;2473;2474;2475;2476;2477	4081;4082;4083;4084;4085;4086;4087;4088;4089;4090;4091;4092;4093	4089
LASELLR	Cre14.g617400.t1.2;Cre14.g617450.t1.2	7		800.476	FALSE	FALSE	1;2	7.4463e-51	154.35		17747		13590		1689700	528990	94787	459	2478;2479;2480;2481;2482;2483;2484;2485;2486;2487;2488;2489;2490;2491;2492;2493;2494;2495;2496;2497;2498;2499;2500;2501;2502;2503	4094;4095;4096;4097;4098;4099;4100;4101;4102;4103;4104;4105;4106;4107;4108;4109;4110;4111;4112;4113;4114;4115;4116;4117;4118;4119;4120;4121;4122;4123;4124;4125;4126;4127;4128;4129;4130;4131;4132;4133	4114
LASFGCR	Cre06.g308500.t1.2	7		809.385	TRUE	TRUE	2	0.0088312	60.788									460	2504	4134	4134
LASLELR	Cre02.g108150.t1.1	7		800.476	TRUE	TRUE	2	7.2235e-15	106.42		17747		17025	2031300	1689500	496260	8270.9	461	2505;2506;2507;2508;2509;2510;2511;2512;2513;2514;2515;2516;2517;2518;2519;2520;2521;2522;2523;2524;2525;2526;2527;2528;2529;2530;2531;2532;2533;2534	4135;4136;4137;4138;4139;4140;4141;4142;4143;4144;4145;4146;4147;4148;4149;4150;4151;4152;4153;4154;4155;4156;4157;4158;4159;4160;4161;4162;4163;4164;4165;4166;4167;4168;4169;4170;4171;4172;4173;4174;4175;4176;4177;4178;4179;4180;4181;4182;4183;4184;4185;4186;4187;4188;4189;4190;4191;4192;4193;4194;4195;4196;4197;4198;4199;4200;4201;4202;4203;4204;4205;4206;4207	4199
LASTWEGIEACR	Cre01.g032650.t2.1;Cre01.g032650.t1.2	12		1391.65	TRUE	FALSE	2	0.0042428	60.157									462	2535;2536;2537;2538;2539	4208;4209;4210;4211;4212	4208
LASVLEWLDTR		11		1301.7	TRUE	TRUE	3	0.022647	24.853						7113.9			463	2540	4213	4213
LASYLDK	CON__P35527;CON__Q99456;CON__P02533;CON__P19012;CON__A2A4G1;CON__P08727;CON__P19001;CON__P05784;CON__P08730-1;CON__P08779	7		808.433	FALSE	FALSE	2	0.006917	68.214								11048	464	2541	4214;4215	4215
LATEEMAAEFIR	Cre01.g001750.t1.2	12		1379.68	TRUE	TRUE	2	0.022121	55.261					3507.4				465	2542	4216	4216
LCIVNK	Cre07.g344400.t1.2;Cre07.g344550.t1.2	6		745.416	TRUE	FALSE	2	0.0018553	78.002						2964.3			466	2543;2544	4217;4218	4217
LDAAAAALEAAR	Cre15.g635650.t2.1;Cre15.g635650.t1.2	12		1141.61	TRUE	FALSE	2	0.0087864	46.069									467	2545	4219	4219
LDAFAAR	Cre09.g386758.t1.1	7		762.402	TRUE	TRUE	2	0.002388	79.116					3354.2	2860.3			468	2546;2547	4220;4221	4220
LDAVQMIDR	Cre13.g576400.t1.2	9		1059.54	TRUE	TRUE	2	0.00047836	69.275									469	2548;2549;2550;2551;2552;2553	4222;4223;4224;4225;4226;4227	4223
LDGIPPAPR	Cre06.g250100.t1.2	9		934.524	TRUE	TRUE	2	0.0044638	51.113									470	2554	4228	4228
LDSIGVENTEENRR	Cre05.g234550.t2.1;Cre05.g	14	1	1630.79	TRUE	FALSE	3	0.014683	56.569							3855.2	3021	471	2555;2556	4229;4230	4229
LEGAVERKAKELEK	Cre03.g169850.t1.2	14	3	1598.9	TRUE	TRUE	2	0.0029574	51.726									472	2557	4231	4231
LEKIAQR	Cre13.g576550.t2.1;Cre13.g576550.t1.2	7	1	856.513	TRUE	FALSE	2	1.6135e-05	93.195		4297.9			609880	422440	238890	24575	473	2558;2559;2560;2561;2562;2563;2564;2565;2566;2567;2568;2569;2570;2571;2572;2573;2574;2575;2576;2577;2578;2579;2580;2581;2582;2583;2584;2585;2586;2587;2588;2589;2590;2591;2592;2593	4232;4233;4234;4235;4236;4237;4238;4239;4240;4241;4242;4243;4244;4245;4246;4247;4248;4249;4250;4251;4252;4253;4254;4255;4256;4257;4258;4259;4260;4261;4262;4263;4264;4265;4266;4267;4268;4269;4270;4271;4272;4273;4274;4275;4276;4277	4254
LFDNGNQR	Cre15.g644051.t1.1	8		962.457	TRUE	TRUE	2	7.2389e-11	100.02								5508.5	474	2594;2595;2596;2597;2598;2599;2600	4278;4279;4280;4281;4282;4283;4284	4279
LFNETVDR	Cre07.g314650.t1.2	8		992.493	TRUE	TRUE	2	0.0097388	57.59							4225		475	2601;2602;2603;2604	4285;4286;4287;4288	4287
LFPTEIK	Cre12.g509650.t1.2	7		846.485	TRUE	TRUE	2	0.0063101	69.176					4793.9	6838.6			476	2605;2606;2607;2608;2609;2610;2611;2612;2613;2614;2615	4289;4290;4291;4292;4293;4294;4295;4296;4297;4298;4299;4300;4301;4302	4298
LGEHNIDVLEGNEQFINAAK	CON__P00761	20		2210.1	TRUE	TRUE	3	3.2709e-34	119.38								8490.7	477	2616	4303;4304	4303
LGSGEVLQR	Cre16.g690767.t1.1	9		957.524	TRUE	TRUE	2	0.0011843	71.451					4168.5				478	2617	4305	4305
LGSGGAGPEAAAR	Cre03.g207713.t1.1	13		1112.56	TRUE	TRUE	2	1.4854e-10	104.81					3211.6	1903.1	579.86	919	479	2618;2619;2620;2621	4306;4307;4308;4309;4310;4311	4306
LHGADQMAVEK	Cre01.g032650.t2.1;Cre01.g032650.t1.2	11		1197.58	TRUE	FALSE	3	0.00038995	69.672					533.38				480	2622;2623	4312;4313	4313
LIALYDDNK	Cre02.g080200.t1.2	9		1063.56	TRUE	TRUE	2	0.0015657	63.184									481	2624;2625;2626;2627;2628;2629;2630	4314;4315;4316;4317;4318;4319;4320	4316
LINLLGVK	Cre06.g263450.t2.1;Cre06.g263450.t1.2;sp|P18445|	8		868.575	TRUE	FALSE	2	0.0022918	69.198								4284	482	2631;2632	4321;4322	4322
LISDAMAK	Cre07.g339150.t1.1	8		847.447	TRUE	TRUE	2	0.029616	39.305									483	2633	4323	4323
LIVTQTMK	CON__P02754	8		932.536	TRUE	TRUE	2	1.9115e-08	95.741	2524.9	4943.6	1860.8	4925.6	5736.1	4353		3316.1	484	2634;2635;2636;2637;2638;2639;2640;2641;2642	4324;4325;4326;4327;4328;4329;4330;4331;4332;4333;4334;4335;4336;4337	4330	4
LKEQQVAQQ	Cre02.g107750.t1.2	9	1	1070.57	TRUE	TRUE	2	4.0377e-07	96.143									485	2643;2644	4338;4339;4340;4341;4342;4343;4344;4345;4346;4347;4348	4346
LKLFSVK	Cre08.g370850.t1.1	7	1	833.537	TRUE	TRUE	2	0.0038191	49.59									486	2645	4349	4349
LLAAEPLPADK	Cre09.g386758.t1.1	11		1136.64	TRUE	TRUE	2	0.0041359	65.179		1940.5			1779		4570.8		487	2646;2647;2648;2649;2650;2651;2652	4350;4351;4352;4353;4354;4355;4356	4350
LLAEEQYK	Cre12.g490350.t1.1	8		992.518	TRUE	TRUE	2	0.015147	55.37					3226.8				488	2653	4357	4357
LLAPIADYIK	Cre07.g314150.t1.2	10		1115.66	TRUE	TRUE	2	0.002542	55.353									489	2654;2655;2656;2657	4358;4359;4360;4361	4361
LLETGIER	Cre04.g218150.t1.2	8		929.518	TRUE	TRUE	2	0.00042642	76.478									490	2658;2659	4362;4363	4362
LLLPSSK	Cre16.g659950.t1.1	7		756.475	TRUE	TRUE	2	0.0085672	71.342					10800	8398.6			491;492	2660;2661;2662;2663;2664	4364;4365;4366;4367;4368;4369;4370;4371	4365
LLNEAEAR	Cre12.g529600.t1.2	8		914.482	TRUE	TRUE	2	4.316e-05	80.438	405.95		516.67	447.33					493	2665;2666;2667;2668	4372;4373;4374;4375	4372
LLYDGSAPDSPASAR	Cre16.g664000.t1.2	15		1518.73	TRUE	TRUE	2	0.028832	39.531					3580.8				494	2669	4376	4376
LNDLEDALQQAK	CON__P04264	12		1356.69	TRUE	TRUE	2	0.0058791	52.576									495	2670	4377	4377
LPMFGCR	Cre02.g120100.t1.2;Cre02.g120150.t1.2	7		879.41	FALSE	FALSE	2	0.0011771	85.306					5078.3	6110.1			496	2671;2672;2673	4378;4379;4380;4381;4382;4383;4384	4383
LPPPVEESQVLPVLR	Cre09.g386758.t1.1	15		1671.96	TRUE	TRUE	2;3	0.0046993	42.314						3513.2			497	2674;2675;2676	4385;4386;4387	4387
LQADDQGVTQR	Cre12.g483650.t1.2	11		1229.6	TRUE	TRUE	2	1.0622e-41	132.69					1263.5	902.47			498	2677;2678	4388;4389	4388
LQAGINK	Cre04.g231222.t2.1;Cre04.g231222.t1.1	7		742.434	TRUE	FALSE	2	0.013985	55.441									499	2679	4390	4390
LQMAIADK	Cre10.g444700.t1.1;Cre06.g270100.t1.1	8		888.474	FALSE	FALSE	2	0.0094585	55.064								5999.8	500	2680;2681;2682;2683;2684	4391;4392;4393;4394;4395	4391
LQYVGTTTDLR	Cre16.g671950.t1.1	11		1265.66	TRUE	TRUE	2	4.3836e-29	117.79					30056	5878.4			501	2685;2686;2687;2688;2689;2690;2691;2692;2693;2694;2695;2696;2697;2698;2699;2700;2701;2702;2703	4396;4397;4398;4399;4400;4401;4402;4403;4404;4405;4406;4407;4408;4409;4410;4411;4412;4413;4414;4415;4416;4417;4418;4419;4420;4421;4422;4423;4424;4425;4426;4427;4428;4429;4430;4431;4432	4430
LRVEDVQGR	Cre13.g568650.t1.2	9	1	1070.58	TRUE	TRUE	3	1.1408e-06	90.15					1201				502	2704	4433	4433
LSALELLR	Cre10.g444700.t1.1	8		913.56	TRUE	TRUE	2	6.9041e-08	96.311					6654.6	6860	2368.3		503	2705;2706;2707	4434;4435;4436;4437;4438;4439;4440;4441;4442;4443;4444	4436
LSANAPSEQR	Cre16.g688302.t1.1	10		1071.53	TRUE	TRUE	2	1.1108e-31	126.71					690.06	595.28			504	2708;2709;2710	4445;4446;4447	4447
LSFNPTQLEEQCHI	CON__P02754	14		1714.8	TRUE	TRUE	2	0.0021954	54.898					6235.2	4638.4			505	2711;2712;2713;2714	4448;4449;4450;4451;4452;4453	4449
LSSLALPR	Cre12.g488173.t1.2	8		855.518	TRUE	TRUE	2	0.00010282	76.774		42238							506	2715;2716	4454;4455;4456	4455
LSSLCGGTYFER	Cre15.g644051.t1.1	12		1388.64	TRUE	TRUE	2	0.0030622	70.563					9803.3				507	2717;2718	4457;4458;4459;4460	4457
LSSPATLNSR	CON__P00761	10		1044.56	TRUE	TRUE	2	4.5437e-85	160.75	96928	59933	36243	20495	7685.8	479210	6258.4	19616	508	2719;2720;2721;2722;2723;2724;2725;2726;2727;2728;2729;2730;2731;2732;2733;2734;2735;2736;2737;2738;2739;2740;2741;2742;2743;2744;2745;2746;2747;2748;2749;2750;2751;2752;2753;2754;2755;2756;2757;2758;2759;2760;2761;2762;2763;2764;2765;2766;2767;2768;2769;2770;2771;2772;2773;2774;2775;2776;2777;2778;2779;2780;2781;2782;2783;2784;2785;2786;2787;2788;2789;2790;2791;2792;2793;2794;2795;2796;2797;2798…	4461;4462;4463;4464;4465;4466;4467;4468;4469;4470;4471;4472;4473;4474;4475;4476;4477;4478;4479;4480;4481;4482;4483;4484;4485;4486;4487;4488;4489;4490;4491;4492;4493;4494;4495;4496;4497;4498;4499;4500;4501;4502;4503;4504;4505;4506;4507;4508;4509;4510;4511;4512;4513;4514;4515;4516;4517;4518;4519;4520;4521;4522;4523;4524;4525;4526;4527;4528;4529;4530;4531;4532;4533;4534;4535;4536;4537;4538;4539;4540…	4687
LSTAADEGGVSTGR	Cre08.g361850.t1.2	14		1319.63	TRUE	TRUE	2	0.0014558	64.244									509	2854	4725	4725
LSVPTSEWQR	CON__sp|P01870|IGHG_RABIT	10		1201.61	TRUE	TRUE	2	3.436e-88	160.36	3584.9	6898	4832.4		14268	53309		83468	510	2855;2856;2857;2858;2859;2860;2861;2862;2863;2864;2865;2866;2867;2868;2869;2870;2871;2872;2873;2874;2875;2876;2877;2878;2879;2880;2881;2882;2883;2884;2885;2886;2887;2888;2889;2890;2891;2892;2893;2894;2895;2896;2897;2898;2899;2900;2901;2902;2903;2904;2905;2906;2907;2908;2909;2910;2911;2912	4726;4727;4728;4729;4730;4731;4732;4733;4734;4735;4736;4737;4738;4739;4740;4741;4742;4743;4744;4745;4746;4747;4748;4749;4750;4751;4752;4753;4754;4755;4756;4757;4758;4759;4760;4761;4762;4763;4764;4765;4766;4767;4768;4769;4770;4771;4772;4773;4774;4775;4776;4777;4778;4779;4780;4781;4782;4783;4784;4785;4786;4787;4788;4789;4790;4791;4792;4793;4794;4795;4796;4797;4798;4799;4800;4801;4802;4803;4804;4805…	4771
LTDYGVPEGK	Cre12.g553250.t1.2	10		1077.53	TRUE	TRUE	2	0.026534	47.894					2001				511	2913	4843	4843
LTEAAEKAK	Cre06.g250100.t1.2	9	1	959.529	TRUE	TRUE	2	0.001767	68.626									512	2914	4844	4844
LTEGCSFR	Cre12.g529400.t1.2	8		968.439	TRUE	TRUE	2	0.0010086	67.464					4500.6				513	2915	4845	4845
LTGKPAHPFLK	Cre12.g522350.t1.2	11	1	1207.71	TRUE	TRUE	3	0.0053778	40.727									514	2916;2917	4846;4847	4846
LTTADGLAYSVFDR	Cre02.g085900.t1.2	14		1527.76	TRUE	TRUE	2	3.7461e-05	77.42						8883.8			515	2918;2919;2920;2921;2922;2923;2924	4848;4849;4850;4851;4852;4853;4854;4855	4849
LTYYTPDYVVR	rbcL.p01	11		1388.7	TRUE	TRUE	2	2.2072e-21	106.16							8255.7	13790	516	2925;2926;2927;2928;2929;2930;2931;2932;2933;2934;2935;2936	4856;4857;4858;4859;4860;4861;4862;4863;4864;4865;4866;4867;4868;4869;4870;4871;4872;4873;4874;4875;4876	4864
LVAFDNQK	Cre02.g120100.t1.2;Cre02.g120150.t1.2	8		933.492	FALSE	FALSE	2	6.2954e-42	136.11	27720	27276	20383	12818		121740	33226	9190.7	517	2937;2938;2939;2940;2941;2942;2943;2944;2945;2946;2947;2948;2949;2950;2951;2952;2953;2954;2955;2956;2957;2958;2959;2960;2961;2962;2963;2964;2965;2966;2967;2968;2969;2970;2971;2972;2973;2974;2975;2976;2977;2978;2979;2980;2981;2982;2983;2984;2985;2986;2987;2988;2989;2990;2991;2992;2993;2994;2995;2996;2997;2998;2999;3000;3001;3002;3003	4877;4878;4879;4880;4881;4882;4883;4884;4885;4886;4887;4888;4889;4890;4891;4892;4893;4894;4895;4896;4897;4898;4899;4900;4901;4902;4903;4904;4905;4906;4907;4908;4909;4910;4911;4912;4913;4914;4915;4916;4917;4918;4919;4920;4921;4922;4923;4924;4925;4926;4927;4928;4929;4930;4931;4932;4933;4934;4935;4936;4937;4938;4939;4940;4941;4942;4943;4944;4945;4946;4947;4948;4949;4950;4951;4952;4953;4954;4955;4956…	4960
LVCVINAGR	Cre08.g373450.t1.1	9		1000.55	TRUE	TRUE	2	0.00013332	71.501									518	3004	5010	5010
LVEEAPSPALTPEVR	Cre08.g359350.t1.2	15		1606.86	TRUE	TRUE	2	0.00068667	55.755					5390.8	3204.6			519	3005;3006;3007;3008;3009;3010;3011	5011;5012;5013;5014;5015;5016;5017;5018	5015
LVEMLVK	Cre06.g278225.t1.1	7		830.494	TRUE	TRUE	2	0.0078042	44.692									520	3012	5019	5019
LVGDVNGDTR	Cre14.g624201.t1.1	10		1044.52	TRUE	TRUE	2	0.029119	35.496									521	3013	5020	5020
LVGLSA	Cre01.g015350.t1.1	6		558.338	TRUE	TRUE	1	0.018163	63.055					7926.5			1748	522	3014;3015	5021;5022	5021
LVNSSDAYK	Cre10.g423500.t1.2	9		995.492	TRUE	TRUE	2	0.00031043	78.939					2358.7	2031	449.97	886.65	523	3016;3017;3018;3019	5023;5024;5025;5026;5027	5025
LVQNDINPQK	Cre13.g581850.t1.2	10		1167.62	TRUE	TRUE	2	0.011007	44.024									524	3020	5028	5028
LVSEDLVAPVELVK	Cre07.g332300.t1.2	14		1509.87	TRUE	TRUE	2	0.0302	31.614									525	3021	5029	5029
LWLVDQLQTPLSTITGVPR		19		2136.19	TRUE	TRUE	5	0.03425	17.241					1786.9				526	3022	5030	5030
LYDEELQAIAK	Cre11.g476750.t1.2	11		1291.67	TRUE	TRUE	2	0.010794	43.68						5759.1			527	3023;3024;3025	5031;5032;5033	5031
LYDEVEPGNVLNCR	Cre04.g231026.t1.1	14		1676.78	TRUE	TRUE	2;3	2.4847e-07	82.069					16825	9433.3	11329	11240	528	3026;3027;3028;3029;3030;3031;3032;3033;3034;3035;3036;3037;3038;3039;3040;3041;3042;3043;3044;3045;3046;3047;3048	5034;5035;5036;5037;5038;5039;5040;5041;5042;5043;5044;5045;5046;5047;5048;5049;5050;5051;5052;5053;5054;5055;5056;5057;5058	5037
LYSIASSR	Cre11.g476750.t1.2	8		895.476	TRUE	TRUE	2	0.0020203	69.812					8252.9	6627			529	3049;3050	5059;5060	5059
MCGEDAIR	Cre01.g050950.t1.2	8		950.395	TRUE	TRUE	2	1.2598e-05	83.206					3947.1				530	3051	5061;5062	5061
MDNLTR	Cre09.g403219.t1.1	6		748.354	TRUE	TRUE	2	0.022298	41.652									531	3052	5063	5063
MFEAATLPAPR	Cre01.g053950.t1.1	11		1202.61	TRUE	TRUE	3	0.0022272	40.496									532	3053	5064	5064
MGCCTACAVR	Cre03.g183850.t1.2	10		1184.46	TRUE	TRUE	2	0.00029649	86.898					936.69	748.7			533	3054;3055	5065;5066	5066
MGGAATTGTVGR	Cre06.g307500.t1.1	12		1077.52	TRUE	TRUE	2	3.3576e-42	137.01						1638.8	474.24	925.7	534	3056;3057;3058;3059;3060	5067;5068;5069;5070;5071	5069
MIATEIEK	Cre01.g044800.t1.2	8		933.484	TRUE	TRUE	2	0.0041894	56.434									535	3061	5072	5072
MINNALGVAPTSAGK	Cre07.g318800.t1.2	15		1442.76	TRUE	TRUE	2;3	6.1762e-71	153.94					24695	53374			536;537	3062;3063;3064;3065;3066;3067;3068;3069;3070;3071;3072;3073;3074;3075;3076;3077;3078;3079;3080;3081;3082;3083;3084;3085;3086;3087;3088;3089;3090;3091	5073;5074;5075;5076;5077;5078;5079;5080;5081;5082;5083;5084;5085;5086;5087;5088;5089;5090;5091;5092;5093;5094;5095;5096;5097;5098;5099;5100;5101;5102;5103;5104;5105;5106;5107;5108;5109;5110;5111;5112;5113;5114;5115;5116;5117;5118;5119;5120;5121;5122;5123;5124;5125;5126;5127;5128;5129;5130;5131;5132;5133;5134;5135;5136;5137;5138;5139;5140;5141;5142;5143;5144;5145;5146;5147;5148;5149;5150	5080	8
MISELSGR	Cre15.g644051.t1.1	8		891.448	TRUE	TRUE	2	2.006e-68	155					50168	35529	17421	18401	538;539	3092;3093;3094;3095;3096;3097;3098;3099;3100;3101;3102;3103;3104;3105;3106;3107;3108;3109;3110;3111;3112;3113;3114;3115;3116;3117;3118;3119	5151;5152;5153;5154;5155;5156;5157;5158;5159;5160;5161;5162;5163;5164;5165;5166;5167;5168;5169;5170;5171;5172;5173;5174;5175;5176;5177;5178;5179;5180;5181;5182;5183;5184;5185;5186;5187;5188;5189;5190;5191;5192	5158	12
MKEAKGR	Cre03.g208557.t1.1;Cre12.g545650.t1.2	7	2	818.443	TRUE	FALSE	2	0.0057603	44.721									540	3120	5193	5193
MLNGSPAER	Cre07.g314150.t1.2	9		973.465	TRUE	TRUE	2	0.014047	55.235						662.32			541	3121	5194	5194
MMLAKTR	Cre12.g559700.t2.1;Cre12.g559550.t1.2;Cre12.g559700.t1.1	7	1	849.456	TRUE	FALSE	2	0.0083539	43									542	3122	5195	5195
MNELLASK	Cre06.g278087.t1.1	8		904.469	TRUE	TRUE	2	2.6228e-06	89.047						4510.2			543	3123;3124	5196;5197	5196
MPKKSTK	Cre12.g533050.t1.2	7	2	818.468	TRUE	TRUE	2	0.0068749	43									544	3125;3126	5198;5199	5199
MSDPKGQLPR	Cre14.g621000.t1.2	10	1	1127.58	TRUE	TRUE	2	0.0017395	44.863									545	3127	5200	5200	9
MSGGDHLHSGTVVGK	rbcL.p01	15		1480.71	TRUE	TRUE	3;4	0.00030642	51.771					1477.9	791.78			546	3128;3129;3130	5201;5202;5203	5201
MTESKKPEAAKEPVAK	Cre02.g095093.t1.1	16	3	1742.92	TRUE	TRUE	2	5.8965e-06	60.937									547;548	3131;3132;3133;3134;3135;3136;3137;3138;3139;3140;3141;3142;3143;3144;3145;3146;3147;3148;3149;3150;3151;3152	5204;5205;5206;5207;5208;5209;5210;5211;5212;5213;5214;5215;5216;5217;5218;5219;5220;5221;5222;5223;5224;5225;5226	5210	14
MTLDDFR	CON__P35527	7		896.406	TRUE	TRUE	2	0.0064036	53.754							5447.4		549	3153	5227	5227
MVEQLGER	Cre01.g001750.t1.2	8		960.47	TRUE	TRUE	2	6.1432e-07	94.114					9446.3	7445.1		7835.3	550;551	3154;3155;3156;3157;3158;3159;3160;3161	5228;5229;5230;5231;5232;5233;5234;5235;5236	5231	16
NANLQDVDVETR	Cre16.g659950.t1.1	12		1372.66	TRUE	TRUE	2	4.8444e-15	110.38	903.57				2648.1	15588	4808.7	11120	552	3162;3163;3164;3165;3166;3167;3168;3169;3170;3171;3172;3173;3174;3175	5237;5238;5239;5240;5241;5242;5243;5244;5245;5246;5247;5248;5249;5250;5251;5252;5253;5254;5255;5256;5257;5258;5259;5260;5261	5253
NAVPITPTLNR	CON__P02663	11		1194.67	TRUE	TRUE	2;3	4.535e-22	116.55	14969	19703	17111	15998	33675	45337		37128	553	3176;3177;3178;3179;3180;3181;3182;3183;3184;3185;3186;3187;3188;3189;3190;3191;3192;3193;3194;3195;3196;3197;3198;3199;3200;3201;3202;3203;3204;3205;3206;3207;3208;3209;3210;3211;3212;3213	5262;5263;5264;5265;5266;5267;5268;5269;5270;5271;5272;5273;5274;5275;5276;5277;5278;5279;5280;5281;5282;5283;5284;5285;5286;5287;5288;5289;5290;5291;5292;5293;5294;5295;5296;5297;5298;5299;5300;5301;5302;5303;5304;5305;5306;5307;5308;5309;5310;5311;5312;5313;5314;5315;5316;5317;5318;5319;5320;5321;5322;5323;5324;5325;5326;5327;5328;5329;5330;5331;5332;5333;5334;5335;5336;5337;5338;5339;5340;5341…	5269
NCIATGELYPCETTVR	Cre06.g252650.t1.2	16		1882.86	TRUE	TRUE	2	0.012964	37.645									554	3214	5393	5393
NETAEQLSVALGNADSR	Cre16.g671950.t1.1	17		1773.85	TRUE	TRUE	2;3	4.6906e-05	58.123					7931.3	17454		5328.9	555	3215;3216;3217;3218;3219;3220;3221;3222;3223;3224;3225;3226;3227;3228	5394;5395;5396;5397;5398;5399;5400;5401;5402;5403;5404;5405;5406;5407;5408;5409;5410;5411;5412	5404
NFMDLPK	Cre04.g229300.t1.1	7		863.421	TRUE	TRUE	2	0.025528	42.869									556	3229	5413	5413
NFNNEQLK	Cre07.g356350.t1.1	8		1005.49	TRUE	TRUE	2	0.022185	52.482	485.09								557	3230	5414	5414
NIAEFPAR	Cre02.g087700.t1.2	8		916.477	TRUE	TRUE	2	0.019279	52.716						3157			558	3231;3232	5415;5416	5416
NLAAETEQEYEKEK	Cre07.g339150.t1.1	14	1	1680.78	TRUE	TRUE	3	0.00021933	66.708							5768.5		559	3233	5417;5418;5419	5417
NLANSALR	Cre15.g635650.t2.1;Cre15.g635650.t1.2	8		857.472	TRUE	FALSE	2	0.024261	41.448									560	3234	5420	5420
NLGKPVDLAAR	Cre11.g481500.t1.2	11	1	1152.66	TRUE	TRUE	3	0.022335	28.384					2677.4				561	3235	5421	5421
NLIEEPR	Cre12.g520200.t1.1	7		869.461	TRUE	TRUE	2	0.024151	46.426									562	3236	5422	5422
NLMSNQSVNAIS	chlN.p01	12		1276.61	TRUE	TRUE	2	0.0054175	62.088					6316.6	3407.7	2512.4		563;564	3237;3238;3239;3240;3241	5423;5424;5425;5426;5427;5428	5424
NLSDEEMAAER	Cre16.g671950.t1.1	11		1263.54	TRUE	TRUE	2	5.772e-15	110.31					5950.9	1496.6			565;566	3242;3243;3244;3245;3246;3247;3248	5429;5430;5431;5432;5433;5434;5435;5436	5432
NMAINPSK	CON__P02663	8		873.438	TRUE	TRUE	2	8.8041e-22	115.71	2085.7	644.39	2865.8						567;568	3249;3250;3251;3252;3253;3254;3255;3256;3257;3258;3259;3260;3261;3262;3263;3264;3265;3266;3267;3268;3269	5437;5438;5439;5440;5441;5442;5443;5444;5445;5446;5447;5448;5449;5450;5451;5452;5453;5454;5455;5456;5457;5458;5459;5460;5461;5462;5463;5464;5465;5466	5443	2
NNLGSLQEGGTAALLR	Cre06.g282000.t1.1;Cre06.g282000.t2.1	16		1612.85	TRUE	FALSE	2	1.4144e-09	83.37						10542			569	3270;3271;3272;3273;3274;3275;3276	5467;5468;5469;5470;5471;5472;5473;5474	5467
NQAQLLEK	Cre03.g185250.t1.2	8		942.513	TRUE	TRUE	2	1.4868e-31	128					11943				570	3277;3278;3279	5475;5476;5477	5475
NQGAFVDGQQIFVSR	Cre02.g085900.t1.2	15		1664.83	TRUE	TRUE	2	5.2734e-06	87.519						3397.4			571	3280;3281;3282	5478;5479;5480;5481	5480
NQLPATSIHGDR	Cre10.g427700.t1.2	12		1307.66	TRUE	TRUE	3	0.00037411	67.997					2673.9				572	3283;3284	5482;5483	5482
NSLLTATR	Cre07.g335200.t1.1	8		874.487	TRUE	TRUE	2	0.0031159	67.334					3621.6				573	3285	5484	5484
NSPLFSDSPFR	Cre03.g145787.t1.1	11		1265.6	TRUE	TRUE	2	1.5032e-05	90.614					7321.5	8054.5	4364.6		574	3286;3287;3288;3289;3290	5485;5486;5487;5488;5489;5490;5491;5492;5493;5494;5495	5487
NSPVPVGTVPIYEALER	Cre05.g240850.t1.2	17		1839.97	TRUE	TRUE	2;3	0.00050025	51.495					4563.6	5273.2			575	3291;3292;3293	5496;5497;5498	5498
NTCVYGGAPK	Cre01.g021600.t1.2	10		1065.49	TRUE	TRUE	2	0.0012411	77.358		463.51							576	3294	5499	5499
NTISGSPIR	Cre09.g396252.t1.1	9		943.509	TRUE	TRUE	2	0.017824	40.496									577	3295	5500	5500
NTTLPTSK	Cre06.g250100.t1.2	8		860.46	TRUE	TRUE	2	0.025396	40.994									578	3296	5501	5501
NVELLDAVSALK	Cre01.g061077.t1.1	12		1270.71	TRUE	TRUE	2	0.0030836	70.889					5952.8	5989.5			579	3297;3298	5502;5503;5504;5505;5506;5507;5508;5509;5510	5506
NVSSASTGCVTDS	Cre03.g206600.t1.2	13		1283.53	TRUE	TRUE	2	4.7199e-10	100.69	725.8	618.51	512.27						580	3299;3300;3301	5511;5512;5513;5514;5515	5511
PAAAAATDEAPAAPDATATAR	Cre03.g187800.t1.2	21		1908.92	FALSE	FALSE	3	1.9214e-17	80.362					3488	6660.5	2956.7	1820.4	581	3302;3303;3304;3305;3306;3307;3308;3309;3310;3311	5516;5517;5518;5519;5520;5521;5522;5523;5524;5525;5526;5527;5528;5529;5530;5531;5532;5533;5534;5535;5536;5537;5538;5539	5520
PAAAAPAVEEAATA	Cre13.g568650.t1.2	14		1238.61	TRUE	TRUE	2	0.0020219	65.179						3594.3			582	3312	5540	5540
PAATPKPEPQAAAADGDDAASDDAPAAAPSNPER	Cre14.g617450.t1.2	34	1	3241.48	TRUE	TRUE	3;4;5	6.0941e-212	183.49	1066.4	5386.6	9157.4	5165.7	255580	431310	158650	114610	583;584	3313;3314;3315;3316;3317;3318;3319;3320;3321;3322;3323;3324;3325;3326;3327;3328;3329;3330;3331;3332;3333;3334;3335;3336;3337;3338;3339;3340;3341;3342;3343;3344;3345;3346;3347;3348;3349;3350;3351;3352;3353;3354;3355;3356;3357;3358;3359;3360;3361;3362;3363;3364;3365;3366;3367;3368;3369;3370;3371;3372;3373;3374;3375;3376;3377;3378;3379;3380;3381;3382;3383;3384;3385;3386;3387;3388;3389;3390;3391;3392…	5541;5542;5543;5544;5545;5546;5547;5548;5549;5550;5551;5552;5553;5554;5555;5556;5557;5558;5559;5560;5561;5562;5563;5564;5565;5566;5567;5568;5569;5570;5571;5572;5573;5574;5575;5576;5577;5578;5579;5580;5581;5582;5583;5584;5585;5586;5587;5588;5589;5590;5591;5592;5593;5594;5595;5596;5597;5598;5599;5600;5601;5602;5603;5604;5605;5606;5607;5608;5609;5610;5611;5612;5613;5614;5615;5616;5617;5618;5619;5620…	5626
PAATSKPEPLAAAVDGDDAASDDAPAAAPSPPEPAVR	Cre14.g617400.t1.2	37	1	3494.68	TRUE	TRUE	3;4;5	7.2099e-99	123.62					272290	75646	2995.8	2687.7	585;586	3401;3402;3403;3404;3405;3406;3407;3408;3409;3410;3411;3412;3413;3414;3415;3416;3417;3418;3419;3420;3421;3422;3423;3424;3425;3426;3427;3428;3429;3430;3431;3432	5690;5691;5692;5693;5694;5695;5696;5697;5698;5699;5700;5701;5702;5703;5704;5705;5706;5707;5708;5709;5710;5711;5712;5713;5714;5715;5716;5717;5718;5719;5720;5721;5722;5723;5724;5725;5726;5727;5728;5729;5730;5731;5732;5733;5734;5735;5736;5737;5738;5739;5740	5713
PAAVAAASPGAK	Cre14.g618250.t1.1	12		1009.56	TRUE	TRUE	2	0.034153	45.653	21188								587	3433	5741	5741
PAFETAETFQEAK	Cre12.g509650.t1.2	13		1467.69	TRUE	TRUE	2	0.0076483	44.44									588	3434;3435;3436	5742;5743;5744	5743
PEPQAAAADGDDAASDDAPAAAPSNPER	Cre14.g617450.t1.2	28		2676.15	TRUE	TRUE	3;4	4.4762e-56	116.28					15473	6875.7		2582.2	589	3437;3438;3439;3440;3441;3442;3443;3444;3445;3446;3447	5745;5746;5747;5748;5749;5750;5751;5752;5753;5754;5755;5756;5757;5758;5759;5760;5761;5762;5763;5764;5765;5766;5767;5768;5769;5770;5771;5772;5773;5774;5775;5776;5777;5778	5748
PGQQQPDVVEF	Cre07.g314600.t1.2	11		1242.59	TRUE	TRUE	2	7.7217e-06	94.465						5976.9		2933.9	590	3448;3449;3450;3451;3452	5779;5780;5781;5782;5783;5784;5785;5786;5787	5782
PKPAVDAGINVQK	Cre01.g044800.t1.2	13	1	1335.75	TRUE	TRUE	3	0.013956	30.998					2410				591	3453	5788	5788
QAALYNLDEK	Cre03.g199800.t1.1	10		1163.58	TRUE	TRUE	2	0.0049138	51.286									592	3454;3455;3456;3457	5789;5790;5791;5792	5789
QAFGQEAATR	Cre09.g388500.t1.2	10		1077.52	TRUE	TRUE	2	0.019598	52.391					1840				593	3458	5793	5793
QAVVNPENTFFSVK	Cre06.g250100.t1.2	14		1578.8	TRUE	TRUE	2	0.00010336	83.856							12755	9822.4	594	3459;3460;3461;3462;3463;3464;3465;3466;3467	5794;5795;5796;5797;5798;5799;5800;5801;5802;5803;5804;5805	5797
QDDYVVSTYR	Cre02.g099850.t1.1	10		1244.57	TRUE	TRUE	2	0.021972	37.327									595	3468	5806	5806
QDLEDALR	Cre03.g185250.t1.2	8		958.472	TRUE	TRUE	2	0.0045058	55.112								4768.5	596	3469;3470;3471;3472;3473;3474;3475	5807;5808;5809;5810;5811;5812;5813	5813
QEEVPPTVR	Cre07.g344400.t1.2;Cre07.g344550.t1.2	9		1053.55	TRUE	FALSE	2	0.011531	56.632					6436.7				597	3476	5814	5814
QEIAEINR	CON__P50446;CON__P48668;CON__P04259;CON__P02538	8		971.504	TRUE	FALSE	2	0.0061158	52.937									598	3477;3478;3479;3480	5815;5816;5817;5818	5816
QEILFR	Cre03.g185250.t1.2	6		804.449	TRUE	TRUE	2	0.00014885	91.584					5497.4				599	3481	5819	5819
QEYEQLIAK	CON__P35527	9		1120.58	TRUE	TRUE	2	0.026701	49.06								5848.7	600	3482	5820	5820
QGMSDEEAFK	Cre10.g434750.t1.2	10		1140.48	TRUE	TRUE	2	0.017484	38.478									601	3483	5821	5821
QIAFASDSELR	Cre15.g644051.t1.1	11		1235.61	TRUE	TRUE	2	1.4463e-05	90.913							12750		602	3484;3485;3486;3487;3488;3489;3490	5822;5823;5824;5825;5826;5827;5828;5829;5830	5829
QISNLQQSISDAEQR	CON__P04264	15		1715.84	TRUE	TRUE	2	1.7989e-05	75.911							5883.7		603	3491	5831	5831
QLAAEVAAGAAA	Cre09.g387800.t1.2	12		1041.55	TRUE	TRUE	2	1.2503e-42	124.42					8390.5			2011.2	604	3492;3493;3494;3495;3496;3497;3498;3499;3500;3501;3502;3503;3504;3505;3506;3507;3508;3509;3510;3511;3512;3513	5832;5833;5834;5835;5836;5837;5838;5839;5840;5841;5842;5843;5844;5845;5846;5847;5848;5849;5850;5851;5852;5853;5854;5855;5856;5857;5858;5859;5860	5839
QLAEGLR	Cre03.g199800.t1.1	7		785.44	TRUE	TRUE	2	0.0038405	68.787									605	3514	5861	5861
QLESLIR	Cre07.g316850.t1.2	7		857.497	TRUE	TRUE	1;2	3.0099e-13	114.19						277610	43750	28353	606	3515;3516;3517;3518;3519;3520;3521;3522;3523;3524;3525;3526;3527;3528;3529;3530;3531;3532;3533;3534;3535;3536;3537;3538;3539;3540;3541	5862;5863;5864;5865;5866;5867;5868;5869;5870;5871;5872;5873;5874;5875;5876;5877;5878;5879;5880;5881;5882;5883;5884;5885;5886;5887;5888	5874
QLFPSAR	Cre07.g314150.t1.2	7		817.445	TRUE	TRUE	2	0.0049426	71.342						3854			607	3542	5889	5889
QLPDVVQK	Cre07.g356350.t1.1	8		925.523	TRUE	TRUE	2	0.02552	51.113					6913.9				608	3543	5890	5890
QLQATLR	Cre16.g671950.t1.1	7		828.482	TRUE	TRUE	2	0.00028317	89.296		601.02		553.42	20855	15941	3464.4	14844	609	3544;3545;3546;3547;3548;3549;3550;3551;3552	5891;5892;5893;5894;5895;5896;5897;5898;5899	5894
QLYGAVK	Cre09.g410650.t1.2;sp|P06935|	7		777.438	TRUE	FALSE	2	0.029737	53.554						1229.2			610	3553	5900	5900
QNCLNITK	chlB.p01	8		989.496	TRUE	TRUE	2	0.0040741	56.916									611	3554	5901	5901
QPAGVVPNR	Cre16.g693202.t1.1;sp|P00304|	9		936.514	TRUE	FALSE	2	0.00033808	78.192			668.43	561.82		2761.9			612	3555;3556;3557;3558;3559	5902;5903;5904;5905;5906	5902
QQAAAAAAAAPVGTA	Cre16.g693202.t1.1	15		1267.65	TRUE	TRUE	2	1.0463e-56	145.81	5643.4	5197.8	3549.6		17933	18446	6468.4	7301.7	613	3560;3561;3562;3563;3564;3565;3566	5907;5908;5909;5910;5911;5912;5913;5914;5915;5916;5917;5918;5919;5920;5921;5922;5923;5924;5925;5926;5927;5928;5929;5930;5931;5932;5933;5934;5935;5936;5937;5938;5939	5927
QQITAPQAASASR	Cre06.g282000.t1.1;Cre06.g282000.t2.1	13		1327.68	TRUE	FALSE	2	0.00080684	75.102					3147.7				614	3567	5940	5940
QSAVVSQPTGHEAR	Cre24.g755847.t1.1	14		1465.73	TRUE	TRUE	3	7.005e-05	72.209					616.94				615	3568	5941	5941
QSGADALLVK	Cre13.g575800.t1.2	10		1000.56	TRUE	TRUE	2	0.0036185	53.237									616	3569	5942	5942
QSVESITGPISR	Cre10.g434750.t1.2	12		1272.67	TRUE	TRUE	2	0.010959	61.11					3674.1		7161.6		617	3570;3571;3572;3573	5943;5944;5945;5946;5947	5943
QTINSMYGTR	Cre13.g565650.t1.2	10		1169.55	TRUE	TRUE	2	0.016022	39.625									618	3574	5948	5948
QTLDVANVPVDSVVEPR	Cre10.g444700.t1.1	17		1836.96	TRUE	TRUE	2;3	2.8841e-112	160.64					21160	35734	15415	33291	619	3575;3576;3577;3578;3579;3580;3581;3582;3583;3584;3585;3586;3587;3588;3589;3590;3591;3592;3593;3594;3595;3596;3597;3598;3599;3600;3601;3602;3603;3604;3605;3606;3607;3608;3609;3610;3611;3612	5949;5950;5951;5952;5953;5954;5955;5956;5957;5958;5959;5960;5961;5962;5963;5964;5965;5966;5967;5968;5969;5970;5971;5972;5973;5974;5975;5976;5977;5978;5979;5980;5981;5982;5983;5984;5985;5986;5987;5988;5989;5990;5991;5992;5993;5994;5995;5996;5997;5998;5999;6000	5974
QVLEGEHDVYL	Cre06.g296700.t1.2	11		1300.63	TRUE	TRUE	2	0.01349	39.657									620	3613;3614	6001;6002	6002
QVTELIR	Cre21.g752697.t1.1	7		857.497	TRUE	TRUE	1;2	5.4354e-08	101.69								18652	621	3615;3616	6003;6004	6004
QVVEAAVR	Cre06.g278087.t1.1	8		870.492	TRUE	FALSE	2	0.0020146	69.825					5632.9	5652.7	4983	7363.8	622	3617;3618;3619;3620;3621;3622	6005;6006;6007;6008;6009;6010	6007
QVVLLGDALDSR	Cre09.g387282.t1.1	12		1284.7	TRUE	TRUE	2	0.016346	36.292									623	3623;3624;3625;3626	6011;6012;6013;6014	6011
RAVDKPKPR	Cre14.g617400.t1.2	9	3	1065.64	TRUE	TRUE	3	1.0428e-43	131.62									624;625	3627;3628;3629;3630;3631	6015;6016;6017;6018;6019;6020;6021;6022;6023;6024;6025;6026;6027;6028;6029;6030;6031;6032;6033;6034;6035;6036;6037;6038;6039	6023
RDFLKVQFSKNFK	Cre07.g319850.t1.2	13	3	1655.91	TRUE	TRUE	2	0.0045567	47.712									626	3632	6040	6040
REPPAKPEPK	Cre07.g318800.t1.2	10	2	1147.63	TRUE	TRUE	3	3.4491e-07	86.463						6527			627	3633;3634;3635;3636;3637	6041;6042;6043;6044;6045;6046	6043
RGGEGEGAEDSDDIAAAK	Cre16.g659950.t1.1	18	1	1746.77	TRUE	TRUE	3	2.4307e-42	115.53									628	3638;3639	6047;6048	6047
RKAAGGKAAGGKR	Cre06.g263800.t1.1	13	4	1226.73	TRUE	TRUE	2	0.0066522	41.684									629	3640;3641	6049;6050	6049
RNAVPITPTLNR	CON__P02663	12	1	1350.77	TRUE	TRUE	3	0.018412	24.514									630	3642;3643	6051;6052	6052
RPAANVDPYTVAR	Cre12.g530650.t2.1;Cre12.g530650.t1.1;sp|P18949|	13	1	1428.75	TRUE	FALSE	3	2.9e-10	104.17					13315	15335	25560	17114	631	3644;3645;3646;3647;3648;3649;3650;3651;3652	6053;6054;6055;6056;6057;6058;6059;6060;6061;6062;6063;6064;6065;6066;6067;6068;6069;6070;6071;6072;6073;6074;6075;6076	6063
RPVVEDAPTPK	Cre08.g358540.t1.1	11	1	1207.66	TRUE	TRUE	3	1.5042e-39	121.02					3285				632	3653	6077	6077
RVSVSAAAGTAAPEPPSTA	Cre14.g617400.t1.2;Cre14.g617450.t1.2	19	1	1738.88	FALSE	FALSE	2;3;4	3.7601e-175	193.26	6189	6813.2	1275.3	2335.2	471050	479080	293740	305460	633	3654;3655;3656;3657;3658;3659;3660;3661;3662;3663;3664;3665;3666;3667;3668;3669;3670;3671;3672;3673;3674;3675;3676;3677;3678;3679;3680;3681;3682;3683;3684;3685;3686;3687;3688;3689;3690;3691;3692;3693;3694;3695;3696;3697;3698;3699;3700;3701;3702;3703;3704;3705;3706;3707;3708;3709;3710;3711;3712;3713;3714;3715;3716;3717;3718;3719;3720;3721;3722;3723;3724;3725;3726;3727;3728;3729;3730;3731;3732;3733…	6078;6079;6080;6081;6082;6083;6084;6085;6086;6087;6088;6089;6090;6091;6092;6093;6094;6095;6096;6097;6098;6099;6100;6101;6102;6103;6104;6105;6106;6107;6108;6109;6110;6111;6112;6113;6114;6115;6116;6117;6118;6119;6120;6121;6122;6123;6124;6125;6126;6127;6128;6129;6130;6131;6132;6133;6134;6135;6136;6137;6138;6139;6140;6141;6142;6143;6144;6145;6146;6147;6148;6149;6150;6151;6152;6153;6154;6155;6156;6157…	6290
RVVDKPK	Cre14.g617450.t1.2	7	2	840.518	TRUE	TRUE	2	0.0029292	64.42									634	3772;3773	6336;6337	6337
RVVDKPKPR	Cre14.g617450.t1.2	9	3	1093.67	TRUE	TRUE	3	2.2223e-44	137.69									635;636	3774;3775;3776;3777;3778;3779	6338;6339;6340;6341;6342;6343;6344;6345;6346;6347;6348;6349;6350;6351;6352;6353;6354;6355;6356;6357;6358;6359;6360;6361;6362;6363;6364;6365;6366;6367;6368;6369;6370	6349
SAAGTGAITSVR	Cre09.g388500.t1.2	12		1089.58	TRUE	TRUE	2	8.2589e-10	104.24					3743.2	2816.6			637	3780;3781	6371;6372	6371
SAGDLVLGPFR	Cre03.g145787.t1.1	11		1130.61	TRUE	TRUE	2	1.2027e-28	119.27					7046.2		6743.6	7425.5	638	3782;3783;3784;3785;3786;3787	6373;6374;6375;6376;6377;6378;6379;6380;6381;6382;6383;6384;6385;6386;6387	6380
SATGAELSEEQIK	Cre16.g659950.t1.1	13		1361.67	TRUE	TRUE	2	0.001303	71.879						1734.2			639	3788;3789;3790;3791;3792	6388;6389;6390;6391;6392	6390
SCQAQPTTMAR	CON__P02668	11		1249.55	TRUE	TRUE	2	4.4141e-92	160.22	5186.6	3934.1	2016.1	3859.1	3014.9	3177.8		2043.6	640;641	3793;3794;3795;3796;3797;3798;3799;3800;3801;3802;3803;3804;3805;3806;3807;3808;3809;3810;3811;3812;3813;3814;3815;3816;3817;3818;3819;3820;3821;3822;3823;3824;3825;3826;3827;3828;3829;3830;3831;3832;3833;3834;3835;3836;3837;3838;3839;3840;3841;3842;3843;3844;3845;3846;3847;3848;3849;3850;3851;3852;3853;3854;3855;3856;3857;3858;3859;3860;3861;3862;3863;3864;3865;3866;3867;3868;3869;3870;3871;3872…	6393;6394;6395;6396;6397;6398;6399;6400;6401;6402;6403;6404;6405;6406;6407;6408;6409;6410;6411;6412;6413;6414;6415;6416;6417;6418;6419;6420;6421;6422;6423;6424;6425;6426;6427;6428;6429;6430;6431;6432;6433;6434;6435;6436;6437;6438;6439;6440;6441;6442;6443;6444;6445;6446;6447;6448;6449;6450;6451;6452;6453;6454;6455;6456;6457;6458;6459;6460;6461;6462;6463;6464;6465;6466;6467;6468;6469;6470;6471;6472…	6532	3
SCSCLVDGQER	Cre16.g671950.t1.1	11		1309.54	TRUE	TRUE	2	3.4808e-68	147.58	875.54		599.78		9799.2	6548.4	2669.6	6808.1	642	3878;3879;3880;3881;3882;3883;3884;3885;3886;3887;3888;3889;3890;3891;3892;3893;3894;3895;3896;3897;3898;3899;3900	6534;6535;6536;6537;6538;6539;6540;6541;6542;6543;6544;6545;6546;6547;6548;6549;6550;6551;6552;6553;6554;6555;6556;6557;6558	6534
SDEDIIAATMTELER	Cre12.g509650.t1.2	15		1692.79	TRUE	TRUE	2;3	0.00026135	67.326					1445	1419.2			643	3901;3902;3903;3904;3905	6559;6560;6561;6562;6563;6564	6564
SDIVHTVSR	Cre07.g356350.t1.1	9		1012.53	TRUE	TRUE	2	3.3958e-25	118.71						2510.8			644	3906;3907	6565;6566	6565
SDNVPDYLIPHR	Cre03.g175400.t2.1;Cre03.g175400.t1.2	12		1424.7	TRUE	FALSE	3	0.00024624	80.312							7889	6543	645	3908;3909;3910	6567;6568;6569;6570;6571;6572;6573;6574;6575;6576;6577	6568
SEGIDLR	Cre06.g250100.t1.2	7		788.403	TRUE	TRUE	2	0.0023291	79.469					3153.3	3218.1	1018.7	6876.8	646	3911;3912;3913;3914	6578;6579;6580;6581	6580
SEVLVGEER	Cre02.g073550.t1.2	9		1016.51	TRUE	TRUE	2	4.4508e-05	82.287					7566.3	4943.6		8617.1	647	3915;3916;3917;3918;3919;3920	6582;6583;6584;6585;6586;6587;6588;6589;6590	6586
SFFEENLK	Cre13.g567950.t1.2	8		1012.49	TRUE	TRUE	2	0.024308	41.429									648	3921	6591	6591
SFGLPEDADV	Cre01.g020575.t1.1	10		1048.47	TRUE	TRUE	2	1.4845e-42	135.63					64993	59409	23654	22965	649	3922;3923;3924;3925	6592;6593;6594;6595;6596;6597;6598;6599;6600;6601;6602;6603;6604;6605;6606;6607;6608;6609;6610;6611;6612;6613;6614;6615;6616;6617;6618;6619;6620;6621;6622;6623;6624;6625;6626;6627;6628;6629;6630;6631;6632	6594
SFGLPEDAEVEGVSASLDR	Cre14.g617400.t1.2;Cre14.g617450.t1.2	19		1976.93	FALSE	FALSE	2;3		320.5	1714.9	503.87			75477	550400	482280	1030000	650	3926;3927;3928;3929;3930;3931;3932;3933;3934;3935;3936;3937;3938;3939;3940;3941;3942;3943;3944;3945;3946;3947;3948;3949;3950;3951;3952;3953;3954;3955;3956;3957;3958;3959;3960;3961;3962;3963;3964;3965;3966;3967;3968;3969;3970;3971;3972;3973;3974;3975;3976;3977;3978;3979;3980;3981;3982;3983;3984;3985;3986;3987;3988;3989;3990;3991;3992;3993;3994;3995;3996;3997;3998;3999;4000;4001;4002;4003;4004;4005…	6633;6634;6635;6636;6637;6638;6639;6640;6641;6642;6643;6644;6645;6646;6647;6648;6649;6650;6651;6652;6653;6654;6655;6656;6657;6658;6659;6660;6661;6662;6663;6664;6665;6666;6667;6668;6669;6670;6671;6672;6673;6674;6675;6676;6677;6678;6679;6680;6681;6682;6683;6684;6685;6686;6687;6688;6689;6690;6691;6692;6693;6694;6695;6696;6697;6698;6699;6700;6701;6702;6703;6704;6705;6706;6707;6708;6709;6710;6711;6712…	6771
SGDNDTQLIQAK	Cre09.g416350.t1.2	12		1288.63	TRUE	TRUE	2	3.3814e-07	79.875							1609.4	1497.6	651	4063;4064;4065	6901;6902;6903;6904	6901
SGGGGGGGLGSGGSIR	CON__P35527	16		1231.59	TRUE	TRUE	2	4.4368e-59	145.46			586.3	432.85			1196.8		652	4066;4067;4068;4069	6905;6906;6907;6908	6907
SGILSGLPDGYGR	Cre01.g044800.t1.2	13		1290.66	TRUE	TRUE	2	0.0047744	51.726									653	4070;4071;4072	6909;6910;6911	6911
SGIVVIDK	Cre13.g567950.t1.2	8		829.491	TRUE	TRUE	2	0.026199	50.834					6016.8				654	4073	6912	6912
SGQVSVNPAGAGNK	Cre06.g304400.t1.1	14		1284.64	TRUE	TRUE	2	0.00058534	71.879						424.74			655	4074	6913	6913
SIDAGVDASDDQQDITR	Cre04.g229300.t1.1	17		1804.81	TRUE	TRUE	2;3	0.0011007	44.391								5704.9	656	4075;4076;4077;4078;4079	6914;6915;6916;6917;6918;6919	6917
SIDCQNLTGK	chlB.p01	10		1134.53	TRUE	TRUE	2	0.01734	54.343					6479.3	4706.9			657	4080;4081	6920;6921	6921
SIDCQNLTGKK	chlB.p01	11	1	1262.63	TRUE	TRUE	3	0.020259	59.198					1253.8				658	4082	6922	6922
SIDNDILLIDK	Cre12.g553250.t1.2	11		1257.68	TRUE	TRUE	2	0.02816	33.273									659	4083	6923	6923
SIMYTAGSGK	Cre07.g336950.t1.1	10		1013.49	TRUE	TRUE	2	0.0029401	54.259									660	4084	6924	6924
SINPDEAVAYGAAVQAAILTGEGGEK	Cre08.g372100.t1.2	26		2530.26	TRUE	TRUE	3	0.019078	24.907						1517.2			661	4085	6925	6925
SKADLEK	Cre02.g076250.t1.1	7	1	789.423	TRUE	TRUE	2	0.018104	56.432									662	4086	6926	6926
SKAEAESLYQSK	CON__P04264	12	1	1339.66	TRUE	TRUE	3	7.3997e-16	110.91							607.1	3581.5	663	4087;4088;4089	6927;6928;6929	6928
SLADVPPGDICAGQR	Cre06.g307500.t1.1	15		1554.75	TRUE	TRUE	2	0.00022133	68.044					1996				664	4090;4091;4092;4093;4094;4095	6930;6931;6932;6933;6934;6935	6932
SLAPAECS	CON__sp|P01847|LAC_RABIT	8		833.359	TRUE	TRUE	2	7.6854e-16	108.7									665	4096;4097;4098;4099;4100;4101;4102;4103;4104;4105;4106;4107;4108;4109;4110	6936;6937;6938;6939;6940;6941;6942;6943;6944;6945;6946;6947;6948;6949;6950	6936
SLAPFLQPSSLGSLSR	Cre03.g145787.t1.1	16		1658.9	TRUE	TRUE	2	3.2981e-14	92.773					5410.8				666	4111;4112;4113;4114;4115	6951;6952;6953;6954;6955;6956;6957;6958;6959	6958
SLFPDEPKPPAPGAPK	Cre07.g314150.t1.2	16	1	1646.87	TRUE	TRUE	3	0.0084902	42.191									667	4116;4117	6960;6961	6961
SLGSEDEGGVTFGAVGPTGR	Cre02.g086600.t1.2	20		1891.89	TRUE	TRUE	2	0.0008307	36.454									668	4118	6962	6962
SLIATNDALYEK	Cre02.g085900.t1.2	12		1336.69	TRUE	TRUE	2	4.7827e-05	78.324						15432	5768.1		669	4119;4120;4121;4122;4123;4124;4125;4126;4127;4128;4129;4130	6963;6964;6965;6966;6967;6968;6969;6970;6971;6972;6973;6974;6975;6976;6977;6978;6979;6980	6965
SLLNNAR	Cre16.g659950.t1.1	7		786.435	TRUE	TRUE	2	0.0076613	67.035					4809.4				670	4131	6981	6981
SLNNQFASFIDK	CON__P04264;CON__ENSEMBL:ENSBTAP00000038253	12		1382.68	TRUE	FALSE	2	0.0091524	62.162							4267.9	3653.4	671	4132;4133	6982;6983	6982
SLPPPLVAAVYYR	Cre07.g350750.t1.2	13		1444.81	TRUE	TRUE	2	0.0087256	49.448					1917.5	1827.9	3423.8		672	4134;4135;4136;4137;4138;4139	6984;6985;6986;6987;6988;6989;6990;6991	6989
SLTDAVYPAQR	Cre16.g690767.t1.1	11		1219.62	TRUE	TRUE	2	0.033253	31.348									673	4140	6992	6992
SLVDEQENVK	Cre04.g229300.t1.1	10		1159.57	TRUE	TRUE	2	0.0017226	73.499					3824.5	3679.5			674	4141;4142	6993;6994	6994
SLVDEQENVKR	Cre04.g229300.t1.1	11	1	1315.67	TRUE	TRUE	3	3.5783e-22	119.53					2738.2	1465.2			675	4143;4144	6995;6996	6995
SNDAGDLVVTK	Cre11.g481500.t1.2	11		1117.56	TRUE	TRUE	2	0.012052	60.301					6834				676	4145	6997	6997
SPAQILQWQVLSNTVPAK	CON__P02668	18		1979.08	TRUE	TRUE	3	1.3156e-05	56.081					8428.5	8010.4			677	4146;4147	6998;6999;7000;7001;7002;7003	7000
SPASTVGAVLATDLASGR	Cre12.g514800.t1.1	18		1671.88	TRUE	TRUE	2;3	0.00040503	50.957					7687.3	3347.7			678	4148;4149;4150	7004;7005;7006;7007;7008	7008
SPDDVVVR	Cre13.g576400.t1.2	8		885.456	TRUE	TRUE	2	2.9276e-06	88.819						5654.5	2094.2	2734.3	679	4151;4152;4153;4154;4155;4156	7009;7010;7011;7012;7013;7014	7013
SPIVTPETAK	Cre02.g099850.t1.1	10		1041.57	TRUE	TRUE	2	4.0751e-06	92.611					8384.2				680	4157;4158;4159	7015;7016;7017	7015
SPNAVNPVVEGK	Cre10.g436050.t1.2	12		1209.64	TRUE	TRUE	2	2.3677e-10	105.99					10192	6292.7			681	4160;4161;4162	7018;7019;7020;7021	7020
SPTAPLDYEEVK	Cre01.g044800.t1.2	12		1347.66	TRUE	TRUE	2	0.004021	62.088						3966.3			682	4163;4164;4165;4166;4167;4168;4169;4170;4171;4172;4173;4174;4175;4176	7022;7023;7024;7025;7026;7027;7028;7029;7030;7031;7032;7033;7034;7035	7025
SQLLSAPQR	Cre01.g051000.t1.1	9		998.551	TRUE	TRUE	2	0.007305	60.398					1640.9				683	4177	7036	7036
SQMQTIITK	Cre17.g702500.t1.2	9		1048.56	TRUE	TRUE	2	0.012592	56.043					7475				684	4178	7037	7037
SSAASTAVSVADAIR	Cre09.g410700.t1.2	15		1404.72	TRUE	TRUE	2	0.026121	34.395									685	4179	7038	7038
SSEYALNR	Cre07.g332300.t1.2	8		938.446	TRUE	TRUE	2	0.0040114	57.177								551.55	686	4180;4181	7039;7040	7039
SSGIVLMSPPR	Cre16.g691800.t1.1	11		1142.61	TRUE	TRUE	2	0.0067437	50.354									687	4182;4183;4184;4185	7041;7042;7043;7044	7042
SSGSAEPVTTDITSK	Cre07.g336950.t1.1	15		1478.71	TRUE	TRUE	2	7.3426e-05	71.98					6803.9	3966.4			688	4186;4187;4188;4189;4190	7045;7046;7047;7048;7049;7050;7051;7052	7045
SSLRAAAMGRK	Cre10.g424100.t1.2	11	2	1146.63	TRUE	TRUE	2	0.0071483	45.653									689	4191;4192	7053;7054	7053
SSPFSLGMGR	Cre14.g617400.t1.2;Cre14.g617450.t1.2	10		1037.5	FALSE	FALSE	2	1.6913e-102	165.98	2949.8	6596.7	9779.7	9299.6	268530	657280	6248.2	326040	690;691	4193;4194;4195;4196;4197;4198;4199;4200;4201;4202;4203;4204;4205;4206;4207;4208;4209;4210;4211;4212;4213;4214;4215;4216;4217;4218;4219;4220;4221;4222;4223;4224;4225;4226;4227;4228;4229;4230;4231;4232;4233;4234;4235;4236;4237;4238;4239;4240;4241;4242;4243;4244;4245;4246;4247;4248;4249;4250;4251;4252;4253;4254;4255;4256;4257;4258;4259;4260;4261;4262;4263;4264;4265;4266;4267;4268;4269;4270;4271;4272…	7055;7056;7057;7058;7059;7060;7061;7062;7063;7064;7065;7066;7067;7068;7069;7070;7071;7072;7073;7074;7075;7076;7077;7078;7079;7080;7081;7082;7083;7084;7085;7086;7087;7088;7089;7090;7091;7092;7093;7094;7095;7096;7097;7098;7099;7100;7101;7102;7103;7104;7105;7106;7107;7108;7109;7110;7111;7112;7113;7114;7115;7116;7117;7118;7119;7120;7121;7122;7123;7124;7125;7126;7127;7128;7129;7130;7131;7132;7133;7134…	7343	11
STGPINAMTR	Cre07.g322176.t1.1	10		1046.52	TRUE	TRUE	2	0.004104	53.237				424.21					692	4292	7373	7373
STLTFTPEAEGLVK	atpA.p01	14		1491.78	TRUE	TRUE	2	0.0086872	47.774							7872		693	4293;4294;4295	7374;7375;7376	7376
STMQELNSR	CON__P35527	9		1064.49	TRUE	TRUE	2	0.023122	50.194							1368.5		694	4296	7377	7377
STQDAVVIR	Cre02.g086600.t1.2	9		987.535	TRUE	TRUE	2	0.0016814	61.56					8477.5				695	4297;4298;4299	7378;7379;7380	7379
STTSCNISIALAK	chlL.p01	13		1364.7	TRUE	TRUE	2	0.0068084	46.318					4137.9				696	4300;4301;4302;4303	7381;7382;7383;7384	7384
STVVAELGR	Cre03.g158500.t1.1	9		930.513	TRUE	TRUE	2	0.0035292	52.579									697	4304	7385	7385
SVAAAAPR	Cre07.g315750.t1.2	8		741.413	TRUE	TRUE	2	0.0021911	58.596								426.6	698	4305	7386	7386
SVASTSGAASAR	Cre14.g617400.t1.2;Cre14.g617450.t1.2	12		1063.53	FALSE	FALSE	2	0.0029171	75.739	457.19	395.31							699	4306;4307;4308;4309	7387;7388;7389;7390	7388
SVLELAGVQNVLAK	Cre16.g659950.t1.1	14		1439.83	TRUE	TRUE	2	0.004339	48.527					3675.4				700	4310;4311;4312	7391;7392;7393;7394	7394
SVLVSQAVAQK	Cre01.g051800.t1.1	11		1128.65	TRUE	TRUE	2	7.8692e-30	119.03						7864.7			701	4313;4314;4315;4316	7395;7396;7397;7398;7399;7400	7396
SVNVSFGSK	Cre01.g050950.t1.2	9		923.471	TRUE	TRUE	2	0.00024568	80.688					6207.8	5505.5			702	4317;4318	7401;7402	7401
SVPVSQPVR	Cre03.g185250.t1.2	9		967.545	TRUE	TRUE	2	0.00035508	77.732	675.88				20463	15341		1463.7	703	4319;4320;4321;4322;4323;4324	7403;7404;7405;7406;7407;7408;7409	7404
SVSVTRPTQFR	Cre03.g145787.t1.1	11	1	1276.69	TRUE	TRUE	3	0.0067996	53.237									704	4325	7410	7410
SVVQAVQR	Cre10.g434750.t1.2	8		885.503	TRUE	TRUE	2	1.5742e-15	105.25					10681				705	4326;4327;4328;4329;4330	7411;7412;7413;7414;7415	7412
SWLTSR	Cre03.g175400.t2.1;Cre03.g175400.t1.2	6		748.387	TRUE	FALSE	2	0.0093666	77.374							8265.6	5484.4	706	4331;4332;4333	7416;7417;7418;7419	7416
SYLANSYPK	atpA.p01	9		1041.51	TRUE	TRUE	2	0.0035697	64.82					2747.3				707	4334	7420	7420
SYTDYR	Cre06.g270100.t1.1	6		803.345	TRUE	TRUE	2	5.3045e-06	88.734									708	4335;4336	7421;7422	7422
SYVALLQR	Cre16.g653350.t1.2	8		948.539	TRUE	TRUE	2	0.00014441	83.753					8199.9				709	4337;4338;4339;4340;4341;4342;4343;4344	7423;7424;7425;7426;7427;7428;7429;7430;7431	7427
TAAIEAAVR	Cre07.g314650.t1.2	9		900.503	TRUE	TRUE	2	0.00030268	79.148					15329		2042.1	2958.8	710	4345;4346;4347	7432;7433;7434	7433
TADLAPDSVLDAATGAYAR	Cre01.g051000.t1.1	19		1876.92	TRUE	TRUE	2	0.0035208	38.878									711	4348	7435	7435
TAEAYDREDPR	Cre16.g664000.t1.2	11	1	1321.59	TRUE	TRUE	3	0.009072	37.18					501.86				712	4349	7436	7436
TAEGLQVPHGPAAK	Cre03.g203850.t1.2	14		1374.73	TRUE	TRUE	3	0.0051529	37.613					6804	8026.3			713	4350;4351;4352;4353;4354;4355;4356	7437;7438;7439;7440;7441;7442;7443;7444;7445	7439
TAEMQGDPFGLLLR	Cre12.g500950.t1.2	14		1546.78	TRUE	TRUE	2	0.0038439	63.185					1676.8				714	4357;4358;4359	7446;7447;7448;7449	7447
TAGTVASKGR	Cre05.g234550.t2.1;Cre05.g	10	1	946.52	TRUE	FALSE	2	5.5444e-143	185.61									715	4360	7450	7450
TAHVPVCGDVK	Cre09.g386758.t1.1	11		1181.59	TRUE	TRUE	3	3.1605e-05	89.301					5095.5	4049			716	4361;4362	7451;7452	7452
TAPAFVDLDTR	atpB.p01	11		1204.61	TRUE	TRUE	2	0.030027	32.567									717	4363	7453	7453
TAQLTKDEAVAVK	Cre13.g562150.t1.2	13	1	1372.76	TRUE	TRUE	3	0.0053634	42.785					3049.8				718	4364	7454	7454
TARPPLR	CON__sp|P01870|IGHG_RABIT	7	1	809.487	TRUE	TRUE	2	0.0061934	65.252						14130		74941	719	4365;4366	7455;7456;7457;7458	7457
TASLIAASCR	Cre13.g565650.t1.2	10		1048.53	TRUE	TRUE	2	3.887e-11	106.4					5208.4				720	4367	7459	7459
TATTTYTQGERPDADTK	Cre07.g314650.t1.2	17	1	1854.86	TRUE	TRUE	3	1.2724e-08	80.508					3102.5	1551.7			721	4368;4369;4370	7460;7461;7462	7460
TATVDAPASASSEGSVR	Cre07.g335200.t1.1	17		1604.76	TRUE	TRUE	2	8.8864e-09	88.427					1785.2	5623			722	4371;4372;4373;4374	7463;7464;7465;7466;7467;7468;7469;7470;7471;7472;7473;7474	7463
TATVEEAQISDEKR	Cre15.g643600.t1.2	14	1	1575.77	TRUE	TRUE	3	0.00067605	72.815					1726.8				723	4375	7475	7475
TAVATAAHMAK	Cre15.g638400.t1.2	11		1070.55	TRUE	TRUE	3	9.9238e-05	73.887									724	4376	7476	7476
TAVAVVPPLPIFSPELYK	rpoB-2.p01	18		1940.1	TRUE	TRUE	3	1.493e-13	86.005					1166.6	1239.2			725	4377;4378	7477;7478	7478
TAYELFTGTPLPR	Cre03.g199800.t1.1	13		1464.76	TRUE	TRUE	2	4.5593e-55	144.57					5793.4	9775.8	4902.8	2950.7	726	4379;4380;4381;4382;4383;4384	7479;7480;7481;7482;7483;7484;7485;7486;7487;7488;7489;7490;7491;7492;7493;7494;7495;7496;7497	7488
TAYLDSQDVAK	Cre02.g142146.t1.1	11		1209.59	TRUE	TRUE	2	0.023696	34.96									727	4385	7498	7498
TAYSFSR	Cre07.g318800.t1.2	7		830.392	FALSE	FALSE	2	1.2665e-13	111.65					51748	35277			728	4386;4387;4388;4389;4390;4391;4392;4393;4394;4395;4396	7499;7500;7501;7502;7503;7504;7505;7506;7507;7508;7509;7510;7511	7499
TCAVYAPAEWADKDADR	Cre10.g444700.t1.1	17	1	1937.86	TRUE	TRUE	3	6.6215e-11	87.088						9254.5			729	4397;4398;4399;4400;4401;4402	7512;7513;7514;7515;7516;7517;7518;7519;7520	7513
TCYAQSAQIR	Cre13.g568650.t1.2	10		1196.56	TRUE	TRUE	2	3.7417e-06	93.096					3196.7	1993.9			730	4403;4404	7521;7522	7521
TDAELVTMAK	Cre06.g308500.t1.2	10		1077.54	TRUE	TRUE	2	0.0024449	69.721					6101.4	6092.5			731;732	4405;4406;4407;4408;4409	7523;7524;7525;7526;7527	7523
TDSADTPSGLR	Cre13.g575800.t1.2	11		1118.52	TRUE	TRUE	2	0.00013663	89.805								590.21	733	4410	7528	7528
TDSEPNKVLGTR	Cre01.g061077.t1.1	12	1	1315.67	TRUE	TRUE	3	0.010864	32.567					2738.2				734	4411	7529	7529
TEDFISAAK	Cre01.g004500.t1.2	9		980.481	TRUE	TRUE	2	0.015244	52.725		2158.4			2526.8				735	4412;4413	7530;7531	7530
TEELLAAQQDK	Cre12.g484000.t1.2	11		1244.62	TRUE	TRUE	2	0.0037728	74.611					3188.3				736	4414	7532	7532
TEIIDGEALR	Cre07.g344400.t1.2	10		1115.58	TRUE	TRUE	2	0.0024986	63.073									737	4415;4416;4417	7533;7534;7535	7534
TELLALR	Cre16.g659950.t1.1	7		814.491	TRUE	TRUE	2	7.8399e-10	101.69					3963.9	5187.3	5483.1	1930.6	738	4418;4419;4420;4421;4422;4423;4424;4425;4426;4427;4428	7536;7537;7538;7539;7540;7541;7542;7543;7544;7545;7546;7547;7548;7549;7550;7551	7550
TEVTPEDIYR	Cre06.g306300.t1.2	10		1221.59	TRUE	TRUE	2	0.0021946	71.03							11668		739	4429;4430;4431;4432	7552;7553;7554;7555;7556	7552
TEVTTNDVER	Cre12.g510800.t1.2	10		1162.55	TRUE	TRUE	2	8.6465e-23	119.34					1676.1	1217.1		594.19	740	4433;4434;4435	7557;7558;7559	7557
TEYVSCPSCGR	Cre12.g490350.t1.1	11		1314.53	TRUE	TRUE	2	0.00094726	86.014					731.98	467.58			741	4436;4437	7560;7561	7560
TFGEPDFVIYNAGAFPANK	Cre02.g141400.t1.2	19		2056.99	TRUE	TRUE	2;3	3.5603e-11	76.378					11737				742	4438;4439;4440;4441	7562;7563;7564;7565;7566	7563
TFLEGTDPALR	Cre13.g587100.t1.2	11		1218.62	TRUE	TRUE	2	0.0077345	48.568									743	4442;4443;4444;4445	7567;7568;7569;7570	7567
TFLTNR	Cre02.g141400.t1.2	6		750.402	TRUE	TRUE	2	7.0939e-20	121.87					8793.6	7231.7			744	4446;4447;4448	7571;7572;7573;7574;7575	7571
TFNAISPVGLER	Cre07.g344400.t1.2;Cre07.g344550.t1.2	12		1302.69	TRUE	FALSE	2	0.004021	62.088						4296.4		3878.1	745	4449;4450;4451;4452;4453;4454;4455;4456;4457;4458;4459	7576;7577;7578;7579;7580;7581;7582;7583;7584;7585;7586	7578
TFPSVR	CON__sp|P01870|IGHG_RABIT;CON__tr|A0A0C6G052|A0A0C6G052_RABIT	6		705.381	FALSE	FALSE	2	1.9242e-05	97.64	13701	15313	18986	17126		39990	32395	5063.4	746	4460;4461;4462;4463;4464;4465;4466;4467;4468;4469;4470;4471;4472;4473;4474;4475;4476;4477;4478;4479;4480;4481;4482;4483;4484;4485;4486;4487;4488;4489;4490;4491;4492;4493;4494;4495;4496;4497;4498;4499;4500;4501;4502;4503;4504;4505;4506;4507;4508;4509;4510;4511;4512;4513	7587;7588;7589;7590;7591;7592;7593;7594;7595;7596;7597;7598;7599;7600;7601;7602;7603;7604;7605;7606;7607;7608;7609;7610;7611;7612;7613;7614;7615;7616;7617;7618;7619;7620;7621;7622;7623;7624;7625;7626;7627;7628;7629;7630;7631;7632;7633;7634;7635;7636;7637;7638;7639;7640;7641;7642;7643;7644;7645;7646;7647;7648;7649;7650;7651;7652;7653;7654;7655;7656;7657;7658;7659;7660;7661;7662;7663;7664;7665;7666…	7676
TGAAAPFGDPEAPTR	Cre16.g664000.t1.2	15		1456.69	TRUE	TRUE	2	0.0050185	45.614						5683.4			747	4514;4515;4516;4517;4518	7698;7699;7700;7701;7702	7700
TGDWNGTGAHTNFSTK	Cre12.g530650.t2.1;Cre12.g530650.t1.1;sp|P18949|	16		1692.75	TRUE	FALSE	3	0.027599	27.125									748	4519	7703	7703
TGEGPSAGDVPVHK	Cre03.g183850.t1.2	14		1349.66	TRUE	TRUE	3	4.7123e-24	117.08					4687.4	3100.5			749	4520;4521	7704;7705;7706	7706
TGHLASTNLR	Cre01.g024150.t1.2	10		1068.57	TRUE	TRUE	3	0.0030632	49.189							3898.8		750	4522;4523;4524	7707;7708;7709	7707
TGPWDAQR	Cre12.g543900.t1.1	8		929.436	TRUE	TRUE	2	0.027	40.352									751	4525	7710	7710
TGRPGPVLVDVPK	Cre09.g386758.t1.1	13	1	1333.77	TRUE	TRUE	3	0.005029	47.774						3630.9			752	4526	7711	7711
TGVVTMEEGK	Cre17.g741450.t1.2	10		1049.51	TRUE	TRUE	2	0.0037675	53.013									753	4527	7712	7712
TIGVSDYVR	Cre05.g238200.t1.2	9		1008.52	TRUE	TRUE	2	0.0075546	60.102							10791		754	4528;4529;4530;4531;4532;4533	7713;7714;7715;7716;7717;7718;7719;7720	7716
TIQTIADK	Cre05.g237000.t1.2	8		888.492	TRUE	TRUE	2	0.00014043	74.464						2593.4			755	4534	7721	7721
TKVKAR	Cre10.g444700.t1.1	6	2	701.455	TRUE	TRUE	2	0.0056349	58.687									756	4535	7722	7722
TLAGAR	Cre03.g155501.t1.2	6		587.339	TRUE	TRUE	1	0.00078052	76.347					123180	93128			757	4536;4537	7723;7724	7724
TLFEMSNK	chlL.p01	8		968.464	TRUE	TRUE	2	0.00044535	72.23					14769	11302			758;759	4538;4539;4540;4541;4542	7725;7726;7727;7728;7729	7725	17
TLFPPFQK	Cre01.g015350.t1.1	8		976.538	TRUE	TRUE	2	0.011825	46.426									760	4543	7730	7730
TLLDIDNTR	CON__P35527	9		1059.56	TRUE	TRUE	2	0.014696	42.336									761	4544;4545	7731;7732	7731
TLLEGEESR	CON__P04264;CON__ENSEMBL:ENSBTAP00000038253	9		1032.51	TRUE	FALSE	2	0.0022825	67.334							10255	12363	762	4546;4547;4548;4549;4550;4551;4552	7733;7734;7735;7736;7737;7738;7739;7740;7741;7742;7743;7744;7745	7741
TLTGLLAK	Cre12.g519180.t4.1;Cre12.g519180.t2.1;sp|P17665|	8		815.512	TRUE	FALSE	2	0.017013	44.349									763	4553	7746	7746
TLVAGDAASSGSSR	Cre12.g484000.t1.2	14		1277.62	TRUE	TRUE	2	2.5542e-16	111.88					2776.3	2366.7			764	4554;4555;4556	7747;7748;7749	7748
TNDAAGDGTTTASVLAR	Cre04.g231222.t2.1;Cre04.g231222.t1.1	17		1619.78	TRUE	FALSE	2	7.6714e-08	80.361							9267.4	8228.2	765	4557;4558;4559;4560;4561;4562;4563;4564	7750;7751;7752;7753;7754;7755;7756;7757;7758;7759;7760	7756
TNQNIQSLAR	Cre09.g387800.t1.2	10		1143.6	TRUE	TRUE	2;3	2.8121e-69	152.67					22233	26591			766	4565;4566;4567;4568;4569;4570;4571;4572;4573;4574	7761;7762;7763;7764;7765;7766;7767;7768;7769;7770;7771;7772;7773	7761
TPAPGESVEPK	Cre16.g666050.t1.2	11		1110.56	TRUE	TRUE	2	0.003031	66.267					1545.9	1127.6			767	4575;4576	7774;7775	7775
TPEELSNLIK	atpA.p01	10		1142.62	TRUE	TRUE	2	0.011399	53.567							3243.3	3421.8	768	4577;4578;4579;4580;4581;4582	7776;7777;7778;7779;7780;7781	7778
TPEVDDEALEK	CON__P02754	11		1244.58	TRUE	TRUE	2	5.0614e-39	128.08	3727.9	9771.5	5262.2	4446.9	8296.7	2144.7	4150.1		769	4583;4584;4585;4586;4587;4588;4589;4590;4591;4592;4593;4594;4595;4596;4597;4598;4599;4600;4601;4602;4603;4604;4605;4606;4607;4608;4609;4610;4611;4612;4613;4614;4615;4616;4617	7782;7783;7784;7785;7786;7787;7788;7789;7790;7791;7792;7793;7794;7795;7796;7797;7798;7799;7800;7801;7802;7803;7804;7805;7806;7807;7808;7809;7810;7811;7812;7813;7814;7815;7816;7817;7818;7819;7820;7821;7822;7823;7824;7825;7826;7827;7828;7829;7830;7831;7832;7833;7834;7835;7836;7837;7838;7839;7840;7841;7842;7843;7844;7845;7846;7847	7835
TPGPGAQSALR	Cre11.g480150.t1.2	11		1053.56	TRUE	TRUE	2	0.0037632	61.419									770	4618	7848	7848
TPLSVYESR	Cre12.g509650.t1.2	9		1050.53	TRUE	TRUE	2	4.0596e-07	96.342					12561	18808	6344.7		771	4619;4620;4621;4622;4623;4624;4625;4626;4627;4628;4629;4630;4631;4632;4633	7849;7850;7851;7852;7853;7854;7855;7856;7857;7858;7859;7860;7861;7862;7863;7864;7865;7866;7867;7868;7869;7870	7852
TQEALDAMK	Cre13.g567950.t1.2	9		1005.48	TRUE	TRUE	2	0.026075	49.189					2769.3				772	4634	7871	7871
TQPYAAAASR	Cre06.g282000.t1.1	10		1034.51	TRUE	TRUE	2	0.013651	57.532								924.42	773	4635	7872	7872
TRQPAGVVPNR	Cre16.g693202.t1.1;sp|P00304|	11	1	1193.66	TRUE	FALSE	3	1.5938e-28	113.67									774	4636;4637	7873;7874	7873
TSLAAVSSAIK	Cre16.g691800.t1.1	11		1046.6	TRUE	TRUE	2	0.021799	35.677									775	4638;4639;4640	7875;7876;7877	7877
TSNVVSTISSEK	chlB.p01	12		1250.64	TRUE	TRUE	2	0.0011078	84.297					5788.7	5912.3			776	4641;4642;4643;4644;4645;4646;4647;4648;4649;4650;4651;4652	7878;7879;7880;7881;7882;7883;7884;7885;7886;7887;7888;7889;7890	7878
TSNVVSTISSEKK	chlB.p01	13	1	1378.73	TRUE	TRUE	3	0.0012267	51.771									777	4653;4654	7891;7892	7891
TSTQNTNQPFTK	clpP.p01	12		1365.65	TRUE	TRUE	2	0.0027621	66.004						841.66			778	4655;4656	7893;7894	7894
TTAEPVAAAAPAAAPAK	Cre09.g388500.t1.2	17		1506.8	TRUE	TRUE	2;3	1.8203e-10	92.8					6406.8	2209.4			779	4657;4658;4659;4660;4661;4662	7895;7896;7897;7898;7899;7900;7901;7902;7903;7904;7905	7896
TTMPLW	CON__P02662	6		747.363	TRUE	TRUE	1;2	0.0010407	69.641	1718.4	6435.7			12716	5010.2			780;781	4663;4664;4665;4666	7906;7907;7908;7909;7910;7911	7909
TTPSYVAFTDTER	Cre08.g372100.t1.2	13		1486.69	TRUE	TRUE	2	0.0033706	57.434					5962.3	7056.1	11409	14695	782	4667;4668;4669;4670;4671;4672;4673;4674;4675;4676;4677;4678	7912;7913;7914;7915;7916;7917;7918;7919;7920;7921;7922;7923;7924	7914
TTTGGAASPSNSAGACGPGGACC	Cre11.g467612.t1.1	23		2067.8	TRUE	TRUE	3	3.0901e-18	76.118					915.82	860.29			783	4679;4680	7925;7926	7926
TTTPAASADTL	Cre12.g520200.t1.1	11		1047.51	TRUE	TRUE	2	0.0074958	48.998				824.59					784	4681;4682	7927;7928	7927
TTVVGDGSTAADVAAR	Cre17.g741450.t1.2	16		1489.74	TRUE	TRUE	2	2.9695e-05	61.265									785	4683;4684;4685;4686;4687;4688;4689;4690	7929;7930;7931;7932;7933;7934;7935;7936	7934
TVATDAAVR	Cre06.g278087.t1.1	9		902.482	TRUE	FALSE	2	0.02087	51.445					412.66				786	4691;4692	7937;7938	7937
TVGAGVVTNIVQ	tufA.p01	12		1156.65	TRUE	TRUE	2	7.0427e-15	108.35					9585.3	8492.8		8562.4	787	4693;4694;4695	7939;7940;7941;7942;7943;7944;7945;7946;7947	7945
TVLEAQETR	Cre03.g207400.t1.2	9		1045.54	TRUE	TRUE	2	0.018927	39.848									788	4696	7948	7948
TVLTTETTK	Cre01.g019600.t1.2	9		992.539	TRUE	TRUE	2	0.001465	70.399						1970.4			789	4697;4698	7949;7950	7950
TVQAAFGGR	Cre07.g332300.t1.2	9		905.472	TRUE	TRUE	2	0.00024568	80.688					3226.4				790	4699	7951	7951
TVSSILR	Cre01.g050950.t1.2	7		774.46	TRUE	TRUE	2	0.018301	55.676						6127.7			791	4700;4701;4702	7952;7953;7954	7954
TVSYTSVHTR	Cre16.g648050.t1.2	10		1149.58	TRUE	TRUE	2;3	6.3933e-14	102.52					4552.8	2587.9			792	4703;4704;4705;4706	7955;7956;7957;7958	7958
TVTLAAPQR	Cre01.g006150.t1.1	9		955.545	TRUE	TRUE	2	0.00032607	78.516					4698.5	2363.3			793	4707;4708	7959;7960	7960
TVTPSPLFDEVAESEGFIR	Cre01.g024150.t1.2	19		2093.03	TRUE	TRUE	3	0.011539	29.172					1799.7				794	4709	7961	7961
TVVPGNPLDDVK	Cre01.g050950.t1.2	12		1252.67	TRUE	TRUE	2	0.0028269	66.989					11260	10362			795	4710;4711;4712;4713;4714;4715;4716;4717;4718;4719;4720;4721	7962;7963;7964;7965;7966;7967;7968;7969;7970;7971;7972;7973;7974;7975;7976;7977	7967
TVYQHQK	CON__P02663	7		902.461	TRUE	TRUE	2	0.011117	62.714		1707.8							796	4722	7978	7978
TYGGETVGGR	Cre06.g251450.t1.1	10		995.467	TRUE	TRUE	2	5.5533e-07	83.438									797	4723	7979	7979
VAAEDLLATAK	Cre02.g085900.t1.2	11		1100.61	TRUE	TRUE	2	0.0041465	56.551					7042.6	10603			798	4724;4725;4726;4727;4728;4729;4730;4731;4732;4733;4734;4735;4736;4737;4738;4739;4740;4741;4742;4743;4744;4745;4746;4747;4748;4749;4750	7980;7981;7982;7983;7984;7985;7986;7987;7988;7989;7990;7991;7992;7993;7994;7995;7996;7997;7998;7999;8000;8001;8002;8003;8004;8005;8006	7989
VADAVGVTLGPR	Cre04.g231222.t2.1;Cre04.g231222.t1.1	12		1153.65	TRUE	FALSE	2	8.4315e-07	80.318							6965.2		799	4751;4752;4753	8007;8008;8009	8008
VAEVVEDCVK	Cre02.g099850.t1.1	10		1146.56	TRUE	TRUE	2	0.00067183	82.417					8408.7	5408.8			800	4754;4755;4756;4757;4758;4759;4760;4761;4762;4763;4764;4765;4766;4767;4768;4769	8010;8011;8012;8013;8014;8015;8016;8017;8018;8019;8020;8021;8022;8023;8024;8025;8026;8027;8028	8010
VAEYTLK	Cre05.g234550.t2.1;Cre05.g	7		822.449	TRUE	FALSE	2	0.033692	52.403					6305.5				801	4770	8029	8029
VAKEELQAAGR	Cre10.g464500.t1.2	11	1	1170.64	TRUE	TRUE	3	1.3902e-15	108.53					419.55				802	4771	8030	8030
VALEACTQAR	rbcL.p01	10		1117.56	TRUE	TRUE	2	1.687e-15	110.88					15416	8342	10320	9281.1	803	4772;4773;4774;4775;4776;4777;4778;4779;4780;4781;4782;4783;4784;4785;4786;4787	8031;8032;8033;8034;8035;8036;8037;8038;8039;8040;8041;8042;8043;8044;8045;8046;8047;8048;8049;8050;8051;8052;8053;8054;8055;8056;8057;8058;8059;8060;8061;8062;8063;8064;8065;8066;8067	8031
VALVGDAAGYVTK	Cre01.g050950.t1.2	13		1262.69	TRUE	TRUE	2	0.012029	38.376						7373.6			804	4788;4789;4790	8068;8069;8070	8068
VALYGVDALIK	Cre01.g044800.t1.2	11		1160.68	TRUE	TRUE	2	0.0096193	45.433									805	4791;4792;4793;4794	8071;8072;8073;8074	8074
VAQVGNTPGVTK	Cre12.g533050.t1.2	12		1169.64	TRUE	TRUE	2	0.007685	48.568									806	4795	8075	8075
VASQLSASDKESMEK	Cre08.g372100.t1.2	15	1	1608.77	TRUE	TRUE	3	8.4872e-06	73.296					1720.9				807	4796	8076	8076
VATAHPAFSDGLK	Cre01.g056331.t1.1	13		1312.68	TRUE	TRUE	3	0.0047131	61.409					6312.4	4434.7			808	4797;4798;4799	8077;8078;8079	8079
VATVSLPR	CON__P00761	8		841.502	TRUE	TRUE	1;2	1.5856e-67	150.4		37715	19334	13321	1225500	1089100	12677	574990	809	4800;4801;4802;4803;4804;4805;4806;4807;4808;4809;4810;4811;4812;4813;4814;4815;4816;4817;4818;4819;4820;4821;4822;4823;4824;4825;4826;4827;4828;4829;4830;4831;4832;4833;4834;4835;4836;4837;4838;4839;4840;4841;4842;4843;4844;4845;4846;4847;4848;4849;4850;4851;4852;4853;4854;4855;4856;4857;4858;4859;4860;4861;4862;4863;4864;4865;4866;4867;4868;4869;4870;4871;4872;4873;4874;4875;4876;4877;4878;4879…	8080;8081;8082;8083;8084;8085;8086;8087;8088;8089;8090;8091;8092;8093;8094;8095;8096;8097;8098;8099;8100;8101;8102;8103;8104;8105;8106;8107;8108;8109;8110;8111;8112;8113;8114;8115;8116;8117;8118;8119;8120;8121;8122;8123;8124;8125;8126;8127;8128;8129;8130;8131;8132;8133;8134;8135;8136;8137;8138;8139;8140;8141;8142;8143;8144;8145;8146;8147;8148;8149;8150;8151;8152;8153;8154;8155;8156;8157;8158;8159…	8330
VAVANGLGNAK	Cre03.g199800.t1.1;sp|P06590|	11		1012.57	TRUE	FALSE	2	0.00099152	85.807					4821.3	3028.9			810	4919;4920	8367;8368	8367
VAVAPAAPAR	Cre07.g325736.t1.1	10		921.54	TRUE	TRUE	2	0.0015185	74.92					1002.6				811	4921;4922	8369;8370	8369
VAVAPPSRPGSGK	Cre07.g325736.t1.1	13	1	1221.68	TRUE	TRUE	3	0.0074512	44.511						499.48			812	4923;4924	8371;8372	8372
VAVIGGGPSGACAAETLAK	Cre01.g050950.t1.2	19		1727.89	TRUE	TRUE	2;3	3.609e-13	87.676					20866	12134			813	4925;4926;4927;4928;4929;4930;4931;4932;4933;4934;4935;4936;4937;4938;4939;4940;4941;4942;4943;4944;4945;4946;4947;4948;4949;4950;4951;4952	8373;8374;8375;8376;8377;8378;8379;8380;8381;8382;8383;8384;8385;8386;8387;8388;8389;8390;8391;8392;8393;8394;8395;8396;8397;8398;8399;8400;8401;8402;8403;8404;8405;8406;8407;8408	8398
VCLPGGQAK	Cre12.g529600.t1.2	9		928.48	TRUE	TRUE	2	0.0018562	58.596		430.62							814	4953;4954	8409;8410	8409
VCVAESYAR	Cre06.g252650.t1.2	9		1053.49	TRUE	TRUE	2	0.0069677	47.187									815	4955	8411	8411
VCVDELK	Cre02.g142351.t1.1	7		861.427	TRUE	TRUE	2	0.019589	50.127									816	4956	8412	8412
VDEAVAVTVTK	Cre15.g644051.t1.1	11		1130.62	TRUE	TRUE	2	0.0027898	78.324					12582	9583.6			817	4957;4958;4959;4960;4961;4962;4963;4964;4965;4966	8413;8414;8415;8416;8417;8418;8419;8420;8421;8422;8423;8424;8425;8426;8427;8428;8429;8430;8431;8432;8433;8434;8435;8436;8437;8438;8439	8415
VDLVESR	Cre09.g416050.t1.2	7		816.434	TRUE	TRUE	2	0.015293	55.531					2299				818	4967;4968	8440;8441	8441
VDSYDPSTGK	Cre10.g444700.t1.1	10		1067.48	TRUE	TRUE	2	4.285e-05	78.136					618.4				819	4969;4970;4971	8442;8443;8444	8443
VEAELNELPK	Cre13.g562150.t1.2	10		1140.6	TRUE	TRUE	2	0.033223	44.847					2198.7				820	4972	8445	8445
VEAELNELPKEEAK	Cre13.g562150.t1.2	14	1	1597.82	TRUE	TRUE	3	0.006129	52.5					6602.7	4232.1			821	4973;4974;4975	8446;8447;8448	8447
VEDALNATK	Cre07.g339150.t1.1	9		959.492	TRUE	TRUE	2	0.00018462	82.417							758.66	6010.1	822	4976;4977;4978;4979;4980;4981	8449;8450;8451;8452;8453;8454;8455	8452
VEDALNATR	Cre17.g741450.t1.2	9		987.499	TRUE	TRUE	2	2.6609e-23	118.71							825.97	1363.3	823	4982;4983;4984;4985	8456;8457;8458;8459	8458
VEDPAGLQAGLAK	Cre07.g344400.t1.2	13		1267.68	TRUE	TRUE	2	0.0012208	72.29					3383.4				824	4986	8460	8460
VEELLR	Cre48.g761147.t1.1;sp|P11574|;sp|P11573|;sp|P15348|	6		757.433	TRUE	FALSE	2	2.8024e-15	107.65						9669.8		4597.2	825	4987;4988;4989;4990	8461;8462;8463;8464;8465	8462
VEETLPIHR	atpB.p01	9		1092.59	TRUE	TRUE	3	0.00079366	61.78						2525.4	7206.5	4049.7	826	4991;4992;4993;4994	8466;8467;8468;8469;8470	8469
VEEVAVCDTHK	Cre03.g143947.t1.1	11		1285.6	TRUE	TRUE	3	1.8538e-10	103.08					1724	1529.4			827	4995;4996	8471;8472	8472
VEIIANDQGNR	Cre08.g372100.t1.2;sp|P11728|;sp|P11874|	11		1227.62	TRUE	FALSE	2;3	0.0040506	65.232					10676	5085.7			828	4997;4998;4999	8473;8474;8475	8474
VEPGETSDSFVVSGR	Cre07.g335200.t1.1	15		1564.74	TRUE	TRUE	2	1.8772e-05	80.632							5776.5		829	5000;5001;5002;5003	8476;8477;8478;8479;8480	8479
VEQAAQSAAEPQPDTLGAAPEGQPFVY	Cre09.g394750.t1.2	27		2770.31	TRUE	TRUE	3	0.0010196	33.676								5132.9	830	5004;5005	8481;8482;8483	8481
VEQAVVEQLGVAR	Cre04.g231222.t2.1;Cre04.g231222.t1.1	13		1396.77	TRUE	FALSE	2	0.0018254	66.246									831	5006;5007;5008;5009	8484;8485;8486;8487	8485
VEYLVK	Cre04.g231026.t1.1	6		749.432	TRUE	TRUE	2	0.01508	61.997						7124.2			832	5010	8488	8488
VFAGDVVPK	Cre03.g206550.t1.2	9		930.517	TRUE	TRUE	2	0.017438	40.724									833	5011;5012	8489;8490	8490
VFFIEPK	Cre06.g282000.t1.1;Cre06.g282000.t2.1	7		878.49	TRUE	FALSE	2	0.0064747	68.915					4812.8				834	5013;5014;5015;5016	8491;8492;8493;8494;8495;8496;8497	8491
VFPCASPADVR	Cre03.g203850.t1.2	11		1217.59	TRUE	TRUE	2	0.015668	37.995									835	5017	8498	8498
VFSLDTGR	Cre12.g517150.t1.1	8		893.461	TRUE	TRUE	2	0.029616	39.305									836	5018	8499	8499
VFVPLTVGGGIK	Cre11.g481500.t1.2	12		1185.71	TRUE	TRUE	2	0.0072885	49.448									837	5019;5020;5021	8500;8501;8502	8502
VGAATEAELEDR	Cre04.g231222.t2.1;Cre04.g231222.t1.1	12		1259.6	TRUE	FALSE	2	1.7484e-15	113.24							13648	7279.1	838	5022;5023;5024;5025;5026;5027	8503;8504;8505;8506;8507;8508;8509;8510;8511;8512;8513;8514	8513
VGGLGDVVTALGR	Cre06.g282000.t1.1;Cre06.g282000.t2.1	13		1212.68	TRUE	FALSE	2	0.0084133	62.287					4724	5568.4			839	5028;5029	8515;8516;8517;8518;8519;8520	8519
VGGTPAVLK	Cre03.g206600.t1.2	9		840.507	TRUE	TRUE	2	0.0001096	85.676	1557.3								840	5030;5031	8521;8522	8521
VGQGLGVYQFDK	Cre09.g387800.t1.2	12		1309.67	TRUE	TRUE	2	0.0013049	83.204					5875.4	19454			841	5032;5033;5034;5035;5036;5037;5038;5039;5040;5041	8523;8524;8525;8526;8527;8528;8529;8530;8531;8532;8533;8534;8535;8536;8537;8538	8528
VGSPAGEASLER	Cre06.g251450.t1.1	12		1171.58	TRUE	TRUE	2	0.033057	50.222					2123.3	1586.9			842	5042;5043	8539;8540	8539
VHGLVVGSPEK	Cre03.g207400.t1.2	11		1120.62	TRUE	TRUE	3	0.0078742	50.791					796.39				843	5044	8541	8541
VIEEAVEK	Cre12.g530650.t2.1;Cre12.g530650.t1.1;sp|P18949|	8		915.491	TRUE	FALSE	2	5.7953e-08	96.668		1053.8			41653	33606	3041.9	4268.5	844	5045;5046;5047;5048;5049;5050;5051;5052;5053;5054;5055;5056;5057;5058;5059;5060;5061;5062;5063;5064;5065;5066	8542;8543;8544;8545;8546;8547;8548;8549;8550;8551;8552;8553;8554;8555;8556;8557;8558;8559;8560;8561;8562;8563;8564;8565;8566;8567;8568	8543
VIPYVR	CON__P02663	6		745.449	TRUE	TRUE	2	0.00016183	85.077					15950	12734			845	5067;5068;5069;5070;5071;5072;5073;5074;5075;5076;5077;5078;5079;5080;5081;5082;5083;5084;5085;5086;5087;5088;5089;5090;5091;5092;5093;5094;5095;5096;5097;5098	8569;8570;8571;8572;8573;8574;8575;8576;8577;8578;8579;8580;8581;8582;8583;8584;8585;8586;8587;8588;8589;8590;8591;8592;8593;8594;8595;8596;8597;8598;8599;8600;8601;8602	8584
VKDIVLNDDGSVK	Cre12.g509650.t1.2	13	1	1400.75	TRUE	TRUE	3	0.027752	24.964					4297.8				846	5099	8603	8603
VKPEDIQVDK	Cre03.g183850.t1.2	10	1	1169.63	TRUE	TRUE	3	0.024092	30.205						2653.4			847	5100	8604	8604
VLAKALR	rbcL.p01	7	1	769.517	TRUE	TRUE	2	0.018412	64.803									848	5101	8605	8605
VLALTEPQTSR	Cre02.g085900.t1.2	11		1213.67	TRUE	TRUE	2	7.3342e-05	81.017					31181	9861.2	8410.9	5987.7	849	5102;5103;5104;5105;5106;5107;5108;5109;5110;5111;5112;5113;5114;5115;5116;5117;5118;5119;5120;5121;5122;5123;5124;5125;5126;5127;5128;5129;5130;5131;5132;5133;5134;5135;5136;5137;5138	8606;8607;8608;8609;8610;8611;8612;8613;8614;8615;8616;8617;8618;8619;8620;8621;8622;8623;8624;8625;8626;8627;8628;8629;8630;8631;8632;8633;8634;8635;8636;8637;8638;8639;8640;8641;8642;8643;8644;8645;8646;8647;8648;8649;8650;8651;8652;8653;8654;8655;8656;8657;8658;8659;8660;8661;8662	8646
VLASKVR	Cre03.g175400.t2.1;Cre03.g175400.t1.2	7	1	771.497	TRUE	FALSE	2	0.01164	60.799									850	5139;5140	8663;8664	8663
VLAYEAGR	Cre06.g294950.t1.1	8		877.466	TRUE	TRUE	2	2.7575e-16	111.82					6260.1	5038.7			851	5141;5142;5143;5144	8665;8666;8667;8668	8665
VLCPVPR	Cre16.g675000.t1.1	7		839.469	TRUE	TRUE	2	0.0013345	77.748									852	5145;5146	8669;8670	8669
VLIGGADTESGQK	Cre07.g357200.t1.2;sp|P06365|	13		1273.65	TRUE	FALSE	2	0.00064039	77.894					4836.5	3504.5			853	5147;5148	8671;8672	8671
VLITAPAK	Cre01.g010900.t1.2	8		811.517	TRUE	TRUE	2	0.00012825	75.213						7016.2			854	5149	8673	8673
VLKETRAKTK	Cre14.g618250.t1.1	10	3	1172.72	TRUE	TRUE	2	0.0086965	42.21									855	5150	8674	8674
VLLDPYAPLVAGR	Cre03.g207713.t1.1	13		1382.79	TRUE	TRUE	2	0.02417	47.712					4069.2	3091.7			856	5151;5152;5153	8675;8676;8677	8677
VLPPATVR	Cre13.g567950.t1.2	8		851.523	TRUE	TRUE	2	0.020176	43.083									857	5154	8678	8678
VLPVPQK	CON__P02666	7		779.491	TRUE	TRUE	2	0.00014711	89.903	17304	30581	28374	7384.7	57916	39590	19801	29407	858	5155;5156;5157;5158;5159;5160;5161;5162;5163;5164;5165;5166;5167;5168;5169;5170;5171	8679;8680;8681;8682;8683;8684;8685;8686;8687;8688;8689;8690;8691;8692;8693;8694;8695;8696;8697;8698;8699;8700;8701;8702;8703;8704;8705;8706;8707;8708;8709;8710;8711;8712;8713;8714;8715;8716;8717;8718;8719;8720;8721	8687
VLQDGNVWEK	Cre02.g085450.t1.2	10		1186.6	TRUE	TRUE	2	0.0026714	68.536					16829	17116			859	5172;5173;5174;5175;5176;5177;5178;5179;5180;5181	8722;8723;8724;8725;8726;8727;8728;8729;8730;8731;8732;8733;8734	8724
VLQIGCDPK	chlL.p01	9		1028.53	TRUE	TRUE	2	0.00011083	85.622					47533	46496			860	5182;5183;5184;5185;5186;5187;5188;5189;5190;5191;5192;5193;5194;5195;5196;5197;5198	8735;8736;8737;8738;8739;8740;8741;8742;8743;8744;8745;8746;8747;8748;8749;8750;8751;8752;8753;8754;8755;8756;8757;8758;8759;8760;8761	8735
VLSSDIDLLNPPAELEK	Cre12.g529400.t1.2	17		1851.98	TRUE	TRUE	2	0.010167	37.687									861	5199	8762	8762
VLSVDAEK	Cre12.g519180.t4.1;Cre12.g519180.t2.1;sp|P17665|	8		859.465	TRUE	FALSE	2	0.028135	50.04						4698.1			862	5200	8763	8763
VLTIAGAR	Cre14.g617400.t1.2;Cre14.g617450.t1.2	8		799.492	FALSE	FALSE	1;2	4.1069e-155	211.23		56202	83224	18808	2019500	1884300		1713900	863	5201;5202;5203;5204;5205;5206;5207;5208;5209;5210;5211;5212;5213;5214;5215;5216;5217;5218;5219;5220;5221;5222;5223;5224;5225;5226;5227;5228;5229;5230;5231;5232;5233;5234;5235;5236;5237;5238;5239;5240;5241;5242;5243;5244;5245;5246;5247;5248;5249;5250;5251;5252;5253;5254;5255;5256;5257;5258;5259;5260;5261;5262;5263;5264;5265;5266;5267;5268;5269;5270;5271;5272;5273;5274;5275;5276;5277;5278;5279;5280…	8764;8765;8766;8767;8768;8769;8770;8771;8772;8773;8774;8775;8776;8777;8778;8779;8780;8781;8782;8783;8784;8785;8786;8787;8788;8789;8790;8791;8792;8793;8794;8795;8796;8797;8798;8799;8800;8801;8802;8803;8804;8805;8806;8807;8808;8809;8810;8811;8812;8813;8814;8815;8816;8817;8818;8819;8820;8821;8822;8823;8824;8825;8826;8827;8828;8829;8830;8831;8832;8833;8834;8835;8836;8837;8838;8839;8840;8841;8842;8843…	8928
VMILSQDR	Cre09.g394750.t1.2	8		960.506	TRUE	TRUE	2	0.0021147	69.598					7640.9				864	5408;5409	9018;9019	9018
VMNVPTNK	Cre12.g517150.t1.1	8		901.469	TRUE	TRUE	2	0.0024891	63.534									865	5410	9020	9020
VNELQAADR	chlB.p01	9		1014.51	TRUE	TRUE	2	1.2707e-55	143.5					5133.5	4996.6		2794.3	866	5411;5412;5413;5414	9021;9022;9023;9024;9025;9026	9023
VNSYLEFR	Cre10.g444700.t1.1;Cre06.g270100.t1.1	8		1026.51	FALSE	FALSE	2	9.0306e-18	111.95					13457	6272.1	7267.5		867	5415;5416;5417;5418;5419;5420;5421;5422;5423;5424;5425;5426;5427;5428;5429;5430;5431;5432	9027;9028;9029;9030;9031;9032;9033;9034;9035;9036;9037;9038;9039;9040;9041;9042;9043;9044;9045;9046;9047;9048;9049;9050;9051;9052;9053;9054;9055;9056;9057	9047
VNTISAGPLGSR	Cre06.g294950.t1.1	12		1170.64	TRUE	TRUE	2	0.0028269	66.989					10031		6150.5	14450	868	5433;5434;5435;5436;5437;5438;5439;5440;5441;5442;5443;5444;5445;5446;5447;5448;5449;5450;5451	9058;9059;9060;9061;9062;9063;9064;9065;9066;9067;9068;9069;9070;9071;9072;9073;9074;9075;9076;9077;9078;9079;9080	9059
VNTSPFAGK	Cre07.g335200.t1.1	9		919.476	TRUE	TRUE	2	0.0014872	63.624									869	5452;5453	9081;9082	9081
VNVEQLK	Cre02.g087700.t1.2	7		828.471	TRUE	TRUE	2	0.015293	54.157									870	5454	9083	9083
VPAPPNTVNSPLR	Cre03.g165000.t1.2	13		1360.75	TRUE	TRUE	2	0.0022798	66.989					3212.3	2345.2	5939.7	5762.9	871	5455;5456;5457;5458;5459;5460;5461	9084;9085;9086;9087;9088;9089;9090;9091;9092;9093;9094;9095	9092
VPCDSLFTIFDPPK	Cre02.g073550.t1.2	14		1634.8	TRUE	TRUE	2	0.010557	38.376									872	5462	9096	9096
VPEGTNAAR	Cre16.g653350.t1.2	9		913.462	TRUE	TRUE	2	0.026894	37.344									873	5463	9097	9097
VPIQACIGQK	Cre03.g165000.t1.2	10		1112.6	TRUE	TRUE	2	0.0040558	52.579					3317.6				874	5464;5465;5466	9098;9099;9100	9100
VPSGSAPEAPVASPEPTAAQR	Cre03.g175400.t2.1;Cre03.g175400.t1.2	21		2018.01	TRUE	FALSE	3	2.58e-14	70.114							4787.6	3004.5	875	5467;5468;5469;5470;5471	9101;9102;9103;9104;9105;9106;9107;9108;9109;9110	9101
VPVDEVAAGDICALSGIADIK	Cre07.g335200.t1.1	21		2112.08	TRUE	TRUE	3	0.0041245	30.652					3154.2				876	5472;5473	9111;9112	9111
VPVQQALR	Cre06.g250100.t1.2	8		909.54	TRUE	TRUE	2	0.0027463	62.464									877	5474	9113	9113
VQQDNDQAVAYGLAGALLLEK	Cre06.g278087.t1.1	21		2215.15	TRUE	FALSE	3	0.00033958	38.175						2186.9			878	5475	9114;9115	9115
VRFEPTAVSAGAR	Cre09.g400150.t1.1	13	1	1359.73	TRUE	TRUE	3	0.0079478	35.657						3486.6			879	5476	9116;9117	9117
VRPAFAGEGR	Cre16.g653350.t1.2	10	1	1058.56	TRUE	TRUE	3	0.0038495	50.108					2338.6				880	5477	9118;9119	9118
VSAPLSSSSSSAPAPDGLAGSSSGPESR	Cre02.g104300.t1.1	28		2544.19	TRUE	TRUE	3	7.8393e-13	50.088					5278.7		1859.8		881	5478;5479;5480;5481	9120;9121;9122;9123;9124	9121
VSEYVSQLR	Cre09.g387800.t1.2	9		1079.56	TRUE	TRUE	2	3.6686e-06	81.972							5302.6	5651.5	882	5482;5483;5484;5485;5486;5487;5488	9125;9126;9127;9128;9129;9130;9131	9127
VSTYLAPGGPHVR	Cre08.g359350.t1.2	13		1352.72	TRUE	TRUE	3	0.014881	28.361					4447.3				883	5489;5490	9132;9133	9132
VSVSAAAGTAAPEPPSTA	Cre14.g617400.t1.2;Cre14.g617450.t1.2	18		1582.78	FALSE	FALSE	2;3	5.5168e-94	157.52	161020	291710		159370	3348600	3952400	9805.9	7121.6	884	5491;5492;5493;5494;5495;5496;5497;5498;5499;5500;5501;5502;5503;5504;5505;5506;5507;5508;5509;5510;5511;5512;5513;5514;5515;5516;5517;5518;5519;5520;5521;5522;5523;5524;5525;5526;5527;5528;5529;5530;5531;5532;5533;5534;5535;5536;5537;5538;5539;5540;5541;5542;5543;5544;5545;5546;5547;5548;5549;5550;5551;5552;5553;5554;5555;5556;5557;5558;5559;5560;5561;5562;5563;5564;5565;5566;5567	9134;9135;9136;9137;9138;9139;9140;9141;9142;9143;9144;9145;9146;9147;9148;9149;9150;9151;9152;9153;9154;9155;9156;9157;9158;9159;9160;9161;9162;9163;9164;9165;9166;9167;9168;9169;9170;9171;9172;9173;9174;9175;9176;9177;9178;9179;9180;9181;9182;9183;9184;9185;9186;9187;9188;9189;9190;9191;9192;9193;9194;9195;9196;9197;9198;9199;9200;9201;9202;9203;9204;9205;9206;9207;9208;9209;9210;9211;9212;9213…	9157
VTLSTKK	Cre09.g394750.t1.2	7	1	775.48	TRUE	TRUE	2	0.029485	45.081									885	5568	9306	9306
VTMQNLNDR	CON__P02533;CON__A2A4G1;CON__Q148H6;CON__Q9Z2K1;CON__Q3ZAW8;CON__Q7Z3Y7;CON__Q7Z3Z0;CON__Q7Z3Y8;CON__Q7Z3Y9;CON__P08779	9		1089.52	FALSE	FALSE	2	4.4686e-05	88.495							5907.5	8849.4	886	5569;5570;5571;5572;5573;5574	9307;9308;9309;9310;9311;9312;9313	9312
VTQGTTSVVQSFNR	CON__tr|A0A0C6G5I3|A0A0C6G5I3_RABIT;CON__sp|P01840|KAC4_RABIT	14		1522.77	TRUE	FALSE	2;3	1.3906e-143	180.85	949.06	3331.6			40632	26916	19839	16710	887	5575;5576;5577;5578;5579;5580;5581;5582;5583;5584;5585;5586;5587;5588;5589;5590;5591;5592;5593;5594;5595;5596;5597;5598;5599;5600;5601;5602;5603;5604;5605;5606;5607;5608;5609;5610;5611;5612;5613;5614;5615;5616;5617;5618;5619;5620;5621;5622;5623;5624;5625	9314;9315;9316;9317;9318;9319;9320;9321;9322;9323;9324;9325;9326;9327;9328;9329;9330;9331;9332;9333;9334;9335;9336;9337;9338;9339;9340;9341;9342;9343;9344;9345;9346;9347;9348;9349;9350;9351;9352;9353;9354;9355;9356;9357;9358;9359;9360;9361;9362;9363;9364;9365;9366;9367;9368;9369;9370;9371;9372;9373;9374;9375;9376;9377;9378;9379;9380;9381;9382;9383;9384;9385;9386;9387;9388;9389;9390;9391;9392;9393…	9382
VTTVPTWLLK	Cre02.g142146.t1.1	10		1156.69	TRUE	TRUE	2	0.0060193	63.624					4439.6				888	5626	9413;9414	9414
VTVASVEDSPQVVCSR	Cre01.g056331.t1.1	16		1731.85	TRUE	TRUE	2;3	9.1122e-06	66.826					7485.3	1948			889	5627;5628;5629;5630;5631	9415;9416;9417;9418;9419;9420	9420
VVDAHTVEVDGK	Cre09.g396252.t1.1	12		1267.64	TRUE	TRUE	3	0.0025955	56.205					847.96				890	5632	9421	9421
VVDKPK	Cre14.g617450.t1.2	6	1	684.417	TRUE	TRUE	2	0.0083908	77.748									891	5633;5634;5635	9422;9423;9424	9424
VVDKPKPR	Cre14.g617450.t1.2	8	2	937.571	TRUE	TRUE	2;3	1.8151e-68	153.78					8667.1	9808.2	6165.6	6898.6	892;893;894	5636;5637;5638;5639;5640;5641;5642;5643;5644;5645;5646;5647;5648;5649;5650;5651;5652;5653;5654;5655;5656;5657;5658;5659;5660;5661;5662;5663;5664;5665;5666;5667;5668;5669;5670;5671;5672;5673;5674;5675;5676;5677;5678;5679;5680;5681;5682;5683;5684;5685;5686;5687;5688;5689;5690;5691;5692;5693;5694;5695;5696;5697	9425;9426;9427;9428;9429;9430;9431;9432;9433;9434;9435;9436;9437;9438;9439;9440;9441;9442;9443;9444;9445;9446;9447;9448;9449;9450;9451;9452;9453;9454;9455;9456;9457;9458;9459;9460;9461;9462;9463;9464;9465;9466;9467;9468;9469;9470;9471;9472;9473;9474;9475;9476;9477;9478;9479;9480;9481;9482;9483;9484;9485;9486;9487;9488;9489;9490;9491;9492;9493;9494;9495;9496;9497;9498;9499;9500;9501;9502;9503;9504…	9490
VVDLAEVTAK	Cre01.g010900.t1.2	10		1043.59	TRUE	TRUE	2	0.022546	37.18									895	5698	9537	9537
VVDLLAPYR	atpB.p01	9		1044.6	TRUE	TRUE	2	0.023986	49.715							7508.6		896	5699	9538;9539	9538
VVENITR	chlB.p01	7		829.466	TRUE	TRUE	2	0.015495	53.968									897	5700	9540	9540
VVGGSVVNR	Cre01.g029000.t1.2	9		885.503	TRUE	TRUE	2	0.00030336	70.256									898	5701;5702	9541;9542	9541
VVIAGAGLAGLSAAK	Cre12.g509650.t1.2	15		1296.78	TRUE	TRUE	2	0.015126	37.352									899	5703;5704	9543;9544	9544
VVLQADNCR	Cre16.g677850.t1.1	9		1073.53	TRUE	TRUE	2	0.0016814	61.56									900	5705;5706	9545;9546	9545
VVPCEFIGIVR	Cre03.g175400.t2.1;Cre03.g175400.t1.2	11		1287.7	TRUE	FALSE	2	0.003724	72.321							9445.9	9889	901	5707;5708	9547;9548;9549	9548
VVQTTIDVTEAK	Cre01.g061077.t1.1	12		1302.7	TRUE	TRUE	2	0.034056	44.511					2687.5				902	5709	9550	9550
VVSNSPAAAGPLHK	Cre01.g000350.t1.1	14		1346.73	TRUE	TRUE	3	3.5864e-05	75.102					3786.9	2377.9			903	5710;5711	9551;9552	9551
VVSVYSESK	Cre01.g000350.t1.1	9		996.513	TRUE	TRUE	2	0.023279	50.108						2045.1			904	5712	9553	9553
VVTDPIR	Cre12.g530650.t2.1;Cre12.g530650.t1.1;sp|P18949|	7		798.46	TRUE	FALSE	2	1.4313e-08	101.69	1068.3					42511		9920.9	905	5713;5714;5715;5716	9554;9555;9556;9557	9555
VVTGYHNIAK	Cre09.g410650.t1.2;sp|P06934|	10		1100.6	TRUE	FALSE	3	0.0013502	60.102						2706.2			906	5717	9558	9558
VVVESDPPR	Cre04.g231026.t1.1	9		996.524	TRUE	TRUE	2	3.2283e-32	126.07	355.45				9094.7	6105.1	1511.2	6705.4	907	5718;5719;5720;5721;5722;5723;5724;5725;5726;5727	9559;9560;9561;9562;9563;9564;9565;9566;9567;9568;9569;9570	9561
VYDDMVR	Cre04.g229300.t1.1	7		896.406	TRUE	TRUE	2	0.0044402	72.138					3574.2	3070.9			908	5728;5729	9571;9572	9572
VYDNLDECEQK	Cre01.g004450.t1.2	11		1411.59	TRUE	TRUE	2	0.00095628	69.721									909	5730;5731	9573;9574	9573
VYIGSCTGGK	Cre01.g004500.t1.2	10		1040.5	TRUE	TRUE	2	0.018024	53.751					1580				910	5732	9575	9575
VYLGSESTR	psaC.p01	9		1010.5	TRUE	TRUE	2	6.8154e-05	87.476								763.49	911	5733	9576	9576
VYNPETQER	Cre13.g573250.t1.2	9		1134.53	TRUE	TRUE	2	1.535e-24	113.66					1277.4				912	5734;5735	9577;9578	9578
VYQDLCK	Cre11.g467700.t1.1	7		924.438	TRUE	TRUE	2	0.0027936	70.912									913	5736;5737	9579;9580	9580
VYTMGPPR	CON__sp|P01870|IGHG_RABIT	8		919.459	TRUE	TRUE	2	1.6535e-139	181.49	32470	24831	25118	34446	87978	69697	26857	35959	914;915	5738;5739;5740;5741;5742;5743;5744;5745;5746;5747;5748;5749;5750;5751;5752;5753;5754;5755;5756;5757;5758;5759;5760;5761;5762;5763;5764;5765;5766;5767;5768;5769;5770;5771;5772;5773;5774;5775;5776;5777;5778;5779;5780;5781;5782;5783;5784;5785;5786;5787;5788;5789;5790;5791;5792;5793;5794;5795;5796;5797;5798;5799;5800;5801;5802;5803;5804;5805;5806;5807;5808;5809;5810;5811;5812;5813;5814;5815;5816;5817…	9581;9582;9583;9584;9585;9586;9587;9588;9589;9590;9591;9592;9593;9594;9595;9596;9597;9598;9599;9600;9601;9602;9603;9604;9605;9606;9607;9608;9609;9610;9611;9612;9613;9614;9615;9616;9617;9618;9619;9620;9621;9622;9623;9624;9625;9626;9627;9628;9629;9630;9631;9632;9633;9634;9635;9636;9637;9638;9639;9640;9641;9642;9643;9644;9645;9646;9647;9648;9649;9650;9651;9652;9653;9654;9655;9656;9657;9658;9659;9660…	9842	6
VYTMGPPREELSSR	CON__sp|P01870|IGHG_RABIT	14	1	1620.79	TRUE	TRUE	3	0.0015737	54.09							18759		916;917	5845;5846;5847	9944;9945;9946;9947;9948	9945	6
VYVLEPEDDVVPK	Cre02.g073550.t1.2	13		1500.77	TRUE	TRUE	2	0.00094729	69.03						4759.5	7903.2		918	5848;5849;5850;5851;5852;5853;5854;5855;5856;5857;5858;5859	9949;9950;9951;9952;9953;9954;9955;9956;9957;9958;9959;9960;9961;9962;9963	9959
VYVVEGTGK	Cre12.g529600.t1.2	9		950.507	TRUE	TRUE	2	1.2006e-06	92.051	775.34	592.57							919	5860;5861	9964;9965	9965
YAEAAVSSDDK	Cre02.g083950.t1.1	11		1154.51	TRUE	TRUE	2	0.00032078	81.92					401.9				920	5862;5863	9966;9967	9967
YAPLYDER	Cre02.g073550.t1.2	8		1025.48	TRUE	TRUE	2	0.027	40.352									921	5864	9968	9968
YAQVTPVIDER	Cre01.g044800.t1.2	11		1289.66	TRUE	TRUE	2	0.0038453	60.301					3177.6		10162		922	5865;5866;5867;5868;5869;5870;5871;5872;5873;5874;5875;5876;5877;5878;5879;5880;5881;5882;5883	9969;9970;9971;9972;9973;9974;9975;9976;9977;9978;9979;9980;9981;9982;9983;9984;9985;9986;9987	9984
YATMLAEK	Cre02.g141400.t1.2	8		925.458	TRUE	TRUE	2	0.0097577	48.423									923	5884	9988	9988
YAVDQYGGGR	Cre08.g373450.t1.1	10		1084.49	TRUE	TRUE	2	0.0001627	88.495					3802.5	1937.3			924	5885;5886;5887;5888;5889	9989;9990;9991;9992;9993;9994	9989
YDGLQR	Cre02.g073550.t1.2	6		750.366	TRUE	TRUE	2	0.015839	61.006								3387.3	925	5890	9995	9995
YDHVAVGTGTVVNK	Cre01.g050950.t1.2	14		1458.75	TRUE	TRUE	3	2.031e-05	76.728					4456	11769			926	5891;5892;5893;5894;5895;5896;5897	9996;9997;9998;9999;10000;10001;10002;10003;10004;10005;10006;10007;10008	10007
YDSTLGTFAADVK	Cre01.g010900.t1.2	13		1386.67	TRUE	TRUE	2	0.024822	32.152									927	5898	10009	10009
YENYDNAWETGIR	Cre03.g185250.t1.2	13		1629.71	TRUE	TRUE	2	0.001936	65.895									928	5899	10010	10010
YGAGAISQR	Cre06.g258700.t1.1	9		921.467	TRUE	TRUE	2	1.1271e-06	85.862									929	5900;5901	10011;10012	10012
YGSPEDMR	Cre08.g373450.t1.1	8		953.391	TRUE	TRUE	2	0.0017256	66.692									930	5902	10013	10013
YGTVPIVR	Cre06.g282000.t1.1;Cre06.g282000.t2.1	8		903.518	TRUE	FALSE	2	0.0004818	75.109					2109.2	8279.7		9309.7	931	5903;5904;5905;5906;5907;5908;5909;5910;5911;5912;5913;5914;5915;5916;5917;5918;5919	10014;10015;10016;10017;10018;10019;10020;10021;10022;10023;10024;10025;10026;10027;10028;10029;10030;10031	10027
YIPIQYVLSR	CON__P02668	10		1250.7	TRUE	TRUE	2	6.023e-23	120.45					10826		14020	14564	932	5920;5921;5922	10032;10033;10034;10035;10036;10037;10038;10039;10040;10041;10042;10043;10044	10039
YLEDIR	Cre02.g073550.t1.2	6		807.413	TRUE	TRUE	2	0.010621	74.517					4158.2	3687.8			933	5923;5924;5925	10045;10046;10047	10045
YLLDNK	Cre01.g020918.t1.1	6		764.407	TRUE	TRUE	2	0.0077751	80.999					3210.7				934	5926	10048	10048
YLLSNR	Cre06.g299650.t1.2	6		764.418	TRUE	TRUE	2	0.0016855	88.627					3210.7				935	5927	10049	10049
YNVSELVGDYGR	Cre16.g691800.t1.1	12		1370.65	TRUE	TRUE	2	0.010777	41.227									936	5928;5929	10050;10051	10051
YPSYGLNYYQQK	CON__P02668	12		1522.71	TRUE	TRUE	2	0.010276	42.446									937	5930	10052	10052
YQADIDR	Cre12.g517150.t1.1	7		879.409	TRUE	TRUE	2	0.0055517	65.313									938	5931	10053	10053
YSGQILR	Cre10.g423500.t1.2	7		835.455	TRUE	TRUE	2	0.0027672	76.847						4347.5			939	5932;5933	10054;10055	10055
YSLPNSR	Cre12.g486100.t1.2	7		835.419	TRUE	TRUE	2	0.0022288	75.109						5962.8	5941.6		940	5934;5935;5936;5937;5938	10056;10057;10058;10059;10060;10061	10056
YSSEDVVEGK	Cre06.g282000.t1.1;Cre06.g282000.t2.1	10		1111.5	TRUE	FALSE	2	0.0025159	62.466					1880				941	5939;5940;5941	10062;10063;10064	10063
YSSEDVVEGKK	Cre06.g282000.t1.1;Cre06.g282000.t2.1	11	1	1239.6	TRUE	FALSE	3	3.2538e-23	122.7					1275.7	835.43			942	5942;5943	10065;10066	10065
YSYENSPIQK	Cre06.g294950.t1.1	10		1227.58	TRUE	TRUE	2	0.0094004	45.433									943	5944;5945	10067;10068	10067
YTAGDVMR	Cre12.g543900.t1.1	8		911.417	TRUE	TRUE	2	0.018462	43.769									944	5946	10069	10069
YVGGTWR	Cre08.g365632.t1.1	7		837.413	TRUE	TRUE	2	0.022017	47.849									945	5947	10070	10070
YYGFNR	Cre10.g444700.t1.1	6		818.371	TRUE	TRUE	2	0.020441	57.074									946	5948	10071	10071
YYISQAQK	chlB.p01	8		999.503	TRUE	TRUE	2	2.1061e-06	89.296					6308.1			505.58	947	5949;5950;5951	10072;10073;10074	10072
